# Supplementary material for: Algorithm-Based Meta-Analysis Reveals the Mechanistic Interaction of the Tumor Suppressor LIMD1 With Non-Small-Cell Lung Carcinoma
Source: Front Oncol. 2021 Mar 31;11:632638. doi: 10.3389/fonc.2021.632638 (PMC8044451; doi:10.3389/fonc.2021.632638)
Supplement: Supplementary file 2 [file Table_1.xlsx]

## Sheet: miRNA-NSCLC
cancer_type_abbr	mirbase_mat_id	gene_symbol	ensg	validated	number_of_tool	pearson_cor	pearson_pv	spearman_cor	spearman_pv	kendall_cor	kendall_pv
BLCA	hsa-let-7c-3p	LIMD1	ENSG00000144791	0	7	-0.0473	0.342	-0.335	4.38e-12	-0.226	1.14e-11
BLCA	hsa-miR-152-3p	LIMD1	ENSG00000144791	0	6	-0.1233	0.013	-0.312	1.36e-10	-0.215	1.02e-10
CHOL	hsa-miR-485-3p	LIMD1	ENSG00000144791	0	7	-0.1847	0.281	-0.353	0.0354	-0.254	0.0296
CHOL	hsa-miR-377-3p	LIMD1	ENSG00000144791	0	6	-0.2515	0.139	-0.417	0.012	-0.289	0.0129
ESCA	hsa-miR-34b-3p	LIMD1	ENSG00000144791	0	6	-0.1695	0.0316	-0.329	1.99e-05	-0.223	3.43e-05
ESCA	hsa-miR-365a-3p	LIMD1	ENSG00000144791	0	6	-0.2748	0.000419	-0.371	1.5e-06	-0.257	1.25e-06
KICH	hsa-miR-1287-5p	LIMD1	ENSG00000144791	0	6	-0.3333	0.00667	-0.358	0.00363	-0.246	0.00375
KICH	hsa-miR-130a-3p	LIMD1	ENSG00000144791	0	6	-0.2106	0.0923	-0.336	0.00643	-0.233	0.00614
KICH	hsa-miR-326	LIMD1	ENSG00000144791	0	6	-0.3007	0.0149	-0.31	0.0122	-0.219	0.00983
KICH	hsa-miR-497-5p	LIMD1	ENSG00000144791	0	6	-0.1516	0.228	-0.346	0.00491	-0.249	0.00336
LUAD	hsa-miR-127-5p	LIMD1	ENSG00000144791	0	7	-0.1342	0.00246	-0.301	6.16e-12	-0.2	1.73e-11
LUAD	hsa-miR-147a	LIMD1	ENSG00000144791	0	7	-0.1257	0.0046	-0.355	1.8e-16	-0.241	7.99e-16
LUAD	hsa-miR-130b-3p	LIMD1	ENSG00000144791	0	6	-0.1937	1.12e-05	-0.325	7.72e-14	-0.222	8e-14
PCPG	hsa-miR-7-2-3p	LIMD1	ENSG00000144791	1	6	-0.3125	2.17e-05	-0.401	3.86e-08	-0.264	1.61e-07
PCPG	hsa-miR-7-5p	LIMD1	ENSG00000144791	0	6	-0.3108	2.41e-05	-0.384	1.55e-07	-0.26	2.45e-07
READ	hsa-miR-143-3p	LIMD1	ENSG00000144791	0	6	-0.3804	6.98e-07	-0.425	2.96e-08	-0.292	4.18e-08
SKCM	hsa-miR-29b-2-5p	LIMD1	ENSG00000144791	0	6	-0.2291	0.024	-0.307	0.00233	-0.212	0.00208
STAD	hsa-miR-365a-3p	LIMD1	ENSG00000144791	0	6	-0.157	0.0024	-0.311	1.06e-09	-0.209	1.79e-09
THYM	hsa-miR-518a-5p	LIMD1	ENSG00000144791	1	6	-0.4538	2.19e-07	-0.36	5.81e-05	-0.253	4.76e-05
THYM	hsa-miR-527	LIMD1	ENSG00000144791	1	6	-0.4538	2.19e-07	-0.36	5.81e-05	-0.253	4.76e-05
THYM	hsa-miR-522-3p	LIMD1	ENSG00000144791	0	7	-0.4436	4.35e-07	-0.425	1.46e-06	-0.303	1.9e-06
THYM	hsa-miR-519d-3p	LIMD1	ENSG00000144791	0	6	-0.4716	6.19e-08	-0.366	4.17e-05	-0.256	3.82e-05
THYM	hsa-miR-520a-3p	LIMD1	ENSG00000144791	0	6	-0.4195	2.05e-06	-0.312	0.000554	-0.218	0.000434
THYM	hsa-miR-520a-5p	LIMD1	ENSG00000144791	0	6	-0.4568	1.77e-07	-0.341	0.000149	-0.243	8.98e-05
THYM	hsa-miR-520d-3p	LIMD1	ENSG00000144791	0	6	-0.4814	2.99e-08	-0.387	1.4e-05	-0.28	8.6e-06
THYM	hsa-miR-520d-5p	LIMD1	ENSG00000144791	0	6	-0.4765	4.31e-08	-0.366	4.15e-05	-0.269	1.88e-05
THYM	hsa-miR-520g-3p	LIMD1	ENSG00000144791	0	6	-0.4686	7.67e-08	-0.364	4.73e-05	-0.255	3.93e-05
THYM	hsa-miR-520h	LIMD1	ENSG00000144791	0	6	-0.4709	6.5e-08	-0.362	5.16e-05	-0.251	5.29e-05
THYM	hsa-miR-525-5p	LIMD1	ENSG00000144791	0	6	-0.4699	7.01e-08	-0.41	3.74e-06	-0.287	3.73e-06
THYM	hsa-miR-526b-5p	LIMD1	ENSG00000144791	0	6	-0.4512	2.6e-07	-0.334	0.000225	-0.239	0.000117
