# Supplementary material for: Algorithm-Based Meta-Analysis Reveals the Mechanistic Interaction of the Tumor Suppressor LIMD1 With Non-Small-Cell Lung Carcinoma
Source: Front Oncol. 2021 Mar 31;11:632638. doi: 10.3389/fonc.2021.632638 (PMC8044451; doi:10.3389/fonc.2021.632638)
Supplement: Supplementary file 3 [file Table_2.xlsx]

## Sheet: Target_LUAD_results
Mutation of	Mean expression (mutant)	Mean expression (wild)	Number of mutant	Number of wild	FC (mutant/wild)	Direction	p-value
RALGAPA1	846.38	1755.87	13	495	2.08	down	3.02e-05
OR4C15	1227.6	1769.96	35	473	1.45	down	3.34e-05
SPAM1	1050.75	1760.54	20	488	1.67	down	6.97e-05
WDR17	1012.12	1757.54	17	491	1.72	down	0.000208
TRPV3	940.91	1750.12	11	497	1.85	down	0.000449
SHOX2	933.09	1750.29	11	497	1.89	down	0.000493
ENPP2	1109.84	1756.79	19	489	1.59	down	0.000701
CPED1	1228.53	1768.75	34	474	1.45	down	0.000892
FCRL3	1171.89	1754.38	19	489	1.49	down	0.000957
DLC1	1176.54	1762.59	26	482	1.49	down	0.00112
NR4A2	1022.67	1754.19	15	493	1.72	down	0.00114
CDH2	1172.92	1761.56	25	483	1.49	down	0.00114
PDE3A	1162.08	1760.88	24	484	1.52	down	0.00118
KIRREL	982.92	1750.73	12	496	1.79	down	0.00118
SLC6A15	1145.29	1757.92	21	487	1.54	down	0.00119
ADNP2	1177.83	1758.9	23	485	1.49	down	0.00124
UBTFL1	1041.83	1749.31	12	496	1.67	down	0.00128
TDRD5	1098.67	1755.88	18	490	1.59	down	0.00138
MMS22L	1056.08	1750.36	13	495	1.67	down	0.00155
ESRRB	2833.64	1708.23	11	497	1.66	up	0.00155
IGHM	1076.73	1752.55	15	493	1.64	down	0.00156
FLT1	1205.91	1756.44	22	486	1.45	down	0.00166
SPTBN2	1028.54	1751.08	13	495	1.69	down	0.00168
ZNF236	1186.68	1757.31	22	486	1.47	down	0.00169
UGT2B17	1004.73	1748.7	11	497	1.75	down	0.00181
GPR139	1152.4	1756.37	20	488	1.52	down	0.00193
SIGLEC12	1151.71	1757.64	21	487	1.52	down	0.00204
EYA4	1204.9	1754.22	20	488	1.45	down	0.00206
ARFGEF1	1091.06	1753.46	16	492	1.61	down	0.00251
CRISP2	1042.91	1747.86	11	497	1.67	down	0.0029
ENPP3	1153.38	1747.81	13	495	1.52	down	0.00323
KNDC1	1183.93	1748.14	14	494	1.47	down	0.00328
ENAM	1081.77	1749.69	13	495	1.61	down	0.0033
WBSCR17	1202.74	1757.72	23	485	1.47	down	0.00336
BMS1	1219.55	1755.82	22	486	1.45	down	0.00363
ARAP2	1206.52	1759.82	25	483	1.45	down	0.00422
RET	1197.81	1749.99	16	492	1.47	down	0.00432
PCDHA13	1113.47	1751.43	15	493	1.56	down	0.00455
TIE1	1031.91	1748.1	11	497	1.69	down	0.00466
PAX4	1074.42	1748.52	12	496	1.64	down	0.00467
C12orf40	1040	1749.35	12	496	1.69	down	0.00473
CHM	1130.25	1752.18	16	492	1.54	down	0.00496
SULF2	1189.89	1753.68	19	489	1.47	down	0.00551
GRIK5	1099.85	1749.21	13	495	1.59	down	0.00553
CDK12	1126.31	1752.31	16	492	1.56	down	0.00556
PJA1	1119	1748.71	13	495	1.56	down	0.00588
OR10A4	1046.09	1747.79	11	497	1.67	down	0.00616
ALS2	1097.57	1750.59	14	494	1.59	down	0.0068
LMX1A	1175.69	1750.71	16	492	1.49	down	0.00742
LRIT1	1089.33	1748.16	12	496	1.61	down	0.00786
IRS1	1185.62	1750.38	16	492	1.47	down	0.00798
KIF16B	2536.09	1714.81	11	497	1.48	up	0.00831
ABCA2	1186.45	1754.98	20	488	1.47	down	0.00866
SRRM2	1213.88	1758.32	24	484	1.45	down	0.00867

## Sheet: Target_LUSC_results
Mutation of	Mean expression (mutant)	Mean expression (wild)	Number of mutant	Number of wild	FC (mutant/wild)	Direction	p-value
AMPD3	645.9	972.36	10	478	1.52	down	0.00102
