# Supplementary material for: Algorithm-Based Meta-Analysis Reveals the Mechanistic Interaction of the Tumor Suppressor LIMD1 With Non-Small-Cell Lung Carcinoma
Source: Front Oncol. 2021 Mar 31;11:632638. doi: 10.3389/fonc.2021.632638 (PMC8044451; doi:10.3389/fonc.2021.632638)
Supplement: Supplementary file 4 [file Table_3.xlsx]

## Sheet: LUAD+LUSC-Gepia2
Gene Symbol	Gene ID	PCC
LIMD1-AS1	ENSG00000230530.1	0.89
SACM1L	ENSG00000211456.10	0.69
KIAA1109	ENSG00000138688.15	0.65
UNC13B	ENSG00000198722.12	0.65
ATP11A	ENSG00000068650.18	0.65
RBSN	ENSG00000131381.12	0.65
NR2C2	ENSG00000177463.15	0.64
ZNF852	ENSG00000178917.14	0.63
XPC	ENSG00000154767.14	0.63
ATXN7	ENSG00000163635.17	0.61
FYCO1	ENSG00000163820.14	0.61
GORASP1	ENSG00000114745.13	0.6
RP11-1020A11.2	ENSG00000269982.1	0.6
CGNL1	ENSG00000128849.10	0.6
ITGA9	ENSG00000144668.11	0.6
TNS1	ENSG00000079308.16	0.6
USP19	ENSG00000172046.18	0.6
SNX30	ENSG00000148158.16	0.59
IP6K1	ENSG00000176095.11	0.59
ZBTB4	ENSG00000174282.11	0.59
DLC1	ENSG00000164741.14	0.59
SETD2	ENSG00000181555.19	0.59
SECISBP2	ENSG00000187742.14	0.59
NICN1	ENSG00000145029.11	0.59
BTBD9	ENSG00000183826.16	0.58
RAPGEF2	ENSG00000109756.8	0.58
CD302	ENSG00000241399.6	0.58
NISCH	ENSG00000010322.15	0.58
ATP8A1	ENSG00000124406.16	0.58
DCP1A	ENSG00000272886.5	0.58
CALCOCO1	ENSG00000012822.15	0.57
CREBRF	ENSG00000164463.12	0.57
WDR48	ENSG00000114742.13	0.57
CELF2	ENSG00000048740.17	0.57
RHOBTB2	ENSG00000008853.16	0.57
PBRM1	ENSG00000163939.18	0.57
UTRN	ENSG00000152818.18	0.56
PTPN23	ENSG00000076201.14	0.56
MAGI1	ENSG00000151276.23	0.56
PRKAR1A	ENSG00000108946.14	0.56
GNAQ	ENSG00000156052.10	0.56
EDEM1	ENSG00000134109.10	0.56
SNRK	ENSG00000163788.13	0.56
ZNF445	ENSG00000185219.15	0.56
MTUS1	ENSG00000129422.13	0.56
GLTSCR1L	ENSG00000112624.12	0.56
FBXO38	ENSG00000145868.16	0.56
ABCA3	ENSG00000167972.13	0.56
ZZEF1	ENSG00000074755.14	0.56
ESYT3	ENSG00000158220.13	0.56
PRKCD	ENSG00000163932.13	0.55
DAPK1	ENSG00000196730.12	0.55
PTPRE	ENSG00000132334.16	0.55
RBM5	ENSG00000003756.16	0.55
CTD-2647L4.4	ENSG00000259366.1	0.55
KIAA0232	ENSG00000170871.11	0.55
ADCY6	ENSG00000174233.11	0.55
FNIP2	ENSG00000052795.12	0.55
ADCY7	ENSG00000121281.12	0.55
IKZF4	ENSG00000123411.14	0.55
GPD1L	ENSG00000152642.10	0.55
ARID4B	ENSG00000054267.20	0.55
ARIH2	ENSG00000177479.19	0.55
RPS6KA2	ENSG00000071242.11	0.55
ARRB1	ENSG00000137486.16	0.54
ARID4A	ENSG00000032219.18	0.54
MTHFR	ENSG00000177000.10	0.54
ARHGEF12	ENSG00000196914.8	0.54
IL6R	ENSG00000160712.12	0.54
KIAA0319L	ENSG00000142687.17	0.54
PRKAR2A	ENSG00000114302.15	0.54
TAPT1	ENSG00000169762.16	0.54
ALDH6A1	ENSG00000119711.12	0.54
MYO9A	ENSG00000066933.15	0.54
PDPK1	ENSG00000140992.18	0.54
SFTA3	ENSG00000229415.9	0.54
AFF4	ENSG00000072364.12	0.53
SELENBP1	ENSG00000143416.20	0.53
KMT2C	ENSG00000055609.17	0.53
RP11-166P13.4	ENSG00000263089.1	0.53
MPHOSPH8	ENSG00000196199.13	0.53
RBL2	ENSG00000103479.14	0.53
TNS2	ENSG00000111077.17	0.53
N4BP2L2	ENSG00000244754.8	0.53
GANC	ENSG00000214013.9	0.53
DPYSL2	ENSG00000092964.16	0.53
DENND1C	ENSG00000205744.9	0.53
ASAH1	ENSG00000104763.17	0.53
AP2A2	ENSG00000183020.13	0.53
CTD-2373N4.3	ENSG00000279041.1	0.53
SLAIN1	ENSG00000139737.21	0.53
NATD1	ENSG00000274180.1	0.53
MAP3K3	ENSG00000198909.7	0.52
CHD2	ENSG00000173575.18	0.52
PLEKHM3	ENSG00000178385.13	0.52
RNF145	ENSG00000145860.11	0.52
TGFBR2	ENSG00000163513.17	0.52
SEC14L6	ENSG00000214491.8	0.52
RP11-797A18.5	ENSG00000278991.1	0.52
CACNA2D2	ENSG00000007402.11	0.52

## Sheet: LUAD-Gepia2
Gene Symbol	Gene ID	PCC
LIMD1-AS1	ENSG00000230530.1	0.89
SACM1L	ENSG00000211456.10	0.69
KIAA1109	ENSG00000138688.15	0.65
UNC13B	ENSG00000198722.12	0.64
SECISBP2	ENSG00000187742.14	0.62
ATP11A	ENSG00000068650.18	0.62
NR2C2	ENSG00000177463.15	0.62
XPC	ENSG00000154767.14	0.61
ZZEF1	ENSG00000074755.14	0.6
SETD2	ENSG00000181555.19	0.6
RBSN	ENSG00000131381.12	0.6
ZBTB4	ENSG00000174282.11	0.6
ITGA9	ENSG00000144668.11	0.59
NISCH	ENSG00000010322.15	0.59
RP11-1020A11.2	ENSG00000269982.1	0.59
RAD54L2	ENSG00000164080.13	0.59
CALCOCO1	ENSG00000012822.15	0.58
USP19	ENSG00000172046.18	0.58
CGNL1	ENSG00000128849.10	0.58
ZNF852	ENSG00000178917.14	0.58
MYLIP	ENSG00000007944.14	0.58
GORASP1	ENSG00000114745.13	0.58
MTMR10	ENSG00000166912.16	0.57
MED13L	ENSG00000123066.7	0.57
LARP4B	ENSG00000107929.14	0.57
AGO4	ENSG00000134698.10	0.57
IP6K1	ENSG00000176095.11	0.57
CAPN7	ENSG00000131375.9	0.57
ATXN7	ENSG00000163635.17	0.57
IKZF5	ENSG00000095574.11	0.57
PLEKHM3	ENSG00000178385.13	0.57
NBEAL1	ENSG00000144426.18	0.57
WDR48	ENSG00000114742.13	0.56
CTD-2647L4.4	ENSG00000259366.1	0.56
SNX1	ENSG00000028528.14	0.56
PBRM1	ENSG00000163939.18	0.56
ARID4B	ENSG00000054267.20	0.56
EDEM1	ENSG00000134109.10	0.56
ANKFY1	ENSG00000185722.16	0.56
NATD1	ENSG00000274180.1	0.56
ZNF609	ENSG00000180357.9	0.56
CLASP2	ENSG00000163539.15	0.56
MPHOSPH8	ENSG00000196199.13	0.56
DLC1	ENSG00000164741.14	0.55
EPM2AIP1	ENSG00000178567.7	0.55
ADCY7	ENSG00000121281.12	0.55
VPS39	ENSG00000166887.15	0.55
RBM5	ENSG00000003756.16	0.55
UBP1	ENSG00000153560.11	0.55
ZNF445	ENSG00000185219.15	0.54
MTUS1	ENSG00000129422.13	0.54
GNAQ	ENSG00000156052.10	0.54
PRKAR1A	ENSG00000108946.14	0.54
PTPN23	ENSG00000076201.14	0.54
YTHDC1	ENSG00000083896.12	0.54
PAN3	ENSG00000152520.13	0.54
SENP7	ENSG00000138468.15	0.54
GAPVD1	ENSG00000165219.21	0.54
LRRFIP2	ENSG00000093167.17	0.54
VAMP2	ENSG00000220205.8	0.54
N4BP2L2	ENSG00000244754.8	0.54
EZH1	ENSG00000108799.12	0.54
ARIH2	ENSG00000177479.19	0.53
KIF1C	ENSG00000129250.11	0.53
TNS1	ENSG00000079308.16	0.53
CHD2	ENSG00000173575.18	0.53
CARF	ENSG00000138380.17	0.53
SNX30	ENSG00000148158.16	0.53
RBL2	ENSG00000103479.14	0.53
CD302	ENSG00000241399.6	0.53
SMYD4	ENSG00000186532.11	0.53
HERC1	ENSG00000103657.13	0.53
GLTSCR1L	ENSG00000112624.12	0.53
CREBRF	ENSG00000164463.12	0.53
SMC5	ENSG00000198887.8	0.53
NICN1	ENSG00000145029.11	0.53
UTRN	ENSG00000152818.18	0.53
ZNF106	ENSG00000103994.16	0.53
CELF2	ENSG00000048740.17	0.53
ARHGEF12	ENSG00000196914.8	0.53
TET2	ENSG00000168769.12	0.52
RP11-213G2.3	ENSG00000165121.10	0.52
ESYT3	ENSG00000158220.13	0.52
VPRBP	ENSG00000145041.15	0.52
FYCO1	ENSG00000163820.14	0.52
ABCA3	ENSG00000167972.13	0.52
REV1	ENSG00000135945.9	0.52
SPIN3	ENSG00000204271.10	0.52
DAPK1	ENSG00000196730.12	0.52
ATP8A1	ENSG00000124406.16	0.52
ZFAND5	ENSG00000107372.12	0.52
LNX2	ENSG00000139517.7	0.52
RHOBTB2	ENSG00000008853.16	0.52
MYO9A	ENSG00000066933.15	0.52
PGS1	ENSG00000087157.18	0.52
RABGAP1	ENSG00000011454.16	0.52
PHF2	ENSG00000197724.10	0.52
ZBTB37	ENSG00000185278.14	0.52
KIDINS220	ENSG00000134313.14	0.52
PTPRE	ENSG00000132334.16	0.52

## Sheet: LUAD-UALCAN
Genes	PearsonCC
UNC13B	0.64
SACM1L	0.63
KIAA1109	0.62
EIF2C4	0.61
ATP11A	0.6
NR2C2	0.58
SECISBP2	0.57
ZFYVE20	0.57
ZBTB4	0.56
MYLIP	0.55
XPC	0.55
DLC1	0.55
CGNL1	0.55
CALCOCO1	0.54
ITGA9	0.54
RBM5	0.54
PLEKHM3	0.53
MTUS1	0.53
EDEM1	0.53
DAPK1	0.53
MRPS25	0.53
CHD2	0.52
C17orf103	0.52
NBEAL1	0.52
EPM2AIP1	0.52
USP19	0.51
NISCH	0.51
C8orf42	0.51
VPS13A	0.51
TNS1	0.51
HERC1	0.51
IP6K1	0.51
ATXN7	0.51
CD302	0.51
RNF145	0.51
RFTN1	0.51
ESYT3	0.5
RHOBTB2	0.5
GNAQ	0.5
GPD1L	0.5
EZH1	0.5
ZZEF1	0.5
VPS39	0.5
SCAI	0.5
LNX2	0.5
LARP4B	0.5
RC3H1	0.5
NICN1	0.5
REV1	0.5
ZNF33A	0.5
ABCA3	0.5
MED13L	0.5
N4BP2L2	0.5
IL6R	0.5
SFTA3	0.5
UBE2Q2P1	0.5
CACNA2D2	0.5
SETD2	0.5
FYCO1	0.49
SNX30	0.49
IKZF5	0.49
ZC3H7A	0.49
DRAM1	0.49
SCAPER	0.49
PTPRE	0.49
ADCY7	0.49
GOLGA6L10	0.49
C3orf19	0.49
SNX1	0.49
CELF2	0.49
TOP2B	0.49
PBRM1	0.49
BTBD9	0.49
PHF2	0.49
ZDHHC3	0.48
IRF2BP2	0.48
MEGF9	0.48
LRRFIP2	0.48
UBP1	0.48
CAPN7	0.48
PRKCD	0.48
WDR48	0.48
CABLES1	0.48
WDFY3	0.48
ZNF248	0.48
ARID4B	0.48
RCOR3	0.48
ARHGEF12	0.48
BRD1	0.48
KIAA0430	0.48
SELENBP1	0.48
ZFAND5	0.48
VAMP2	0.48
C1orf69	0.48
ATP8A1	0.48
KIAA0232	0.47
MALL	0.47
AP2A2	0.47
TBC1D12	0.47
AKAP1	0.47
CIT	0.47
WDR6	0.47
ALDH6A1	0.47
NEDD4L	0.47
GORASP1	0.47
MAGI1	0.47
KIAA0240	0.47
ZNF445	0.47
FBXO38	0.47
MPHOSPH8	0.47
GAPVD1	0.47
PAN3	0.47
ZNF662	0.47
NKTR	0.47
ALS2CR8	0.47
CLASP2	0.47
EXOC8	0.46
RBL2	0.46
INO80D	0.46
LDB1	0.46
DPYSL2	0.46
MTMR10	0.46
PTCH1	0.46
PHIP	0.46
LRP6	0.46
MLPH	0.46
ZNF763	0.46
KANK1	0.46
YTHDC1	0.46
MAVS	0.46
ZNF33B	0.46
WDR37	0.46
LARGE	0.46
PRKAR1A	0.46
KIF1C	0.46
VPS13C	0.46
ZNF264	0.46
SLTM	0.46
POLI	0.46
ZNF609	0.46
PTAR1	0.46
ACSS1	0.46
RUFY3	0.46
RAD54L2	0.46
ANKFY1	0.46
DDX17	0.46
SLC25A38	0.46
UTRN	0.46
ZNF621	0.46
ST6GALNAC6	0.46
EPC2	0.45
ARRB1	0.45
RPL23AP53	0.45
TET2	0.45
MGEA5	0.45
ADHFE1	0.45
KIAA1143	0.45
C12orf76	0.45
KIAA0664P3	0.45
MLL3	0.45
DOCK9	0.45
ASAH1	0.45
RPS6KA2	0.45
ZNF160	0.45
C20orf194	0.45
PAFAH1B1	0.45
GANC	0.45
PDPK1	0.45
NBEAL2	0.45
VPRBP	0.45
NKX2-1	0.45
ZBTB40	0.45
PITPNA	0.45
AKAP13	0.45
ZFP106	0.44
RAB14	0.44
C2orf24	0.44
SEC14L4	0.44
APPL1	0.44
PARM1	0.44
PPP1R13B	0.44
EMP2	0.44
ASH1L	0.44
IL17RE	0.44
GPR133	0.44
TENC1	0.44
CNNM3	0.44
SETDB2	0.44
FAM122A	0.44
RAPGEF2	0.44
RBM39	0.44
FRAT1	0.44
EPC1	0.44
KDM3B	0.44
SMYD4	0.44
PTPN23	0.44
PXMP4	0.44
SLC41A1	0.44
C5orf41	0.44
HSD17B11	0.44
TMEM63B	0.44
MDM4	0.44
DNAJC27	0.44
MTHFR	0.44
ING5	0.44
QRICH1	0.44
TFAP2E	0.44
SENP7	0.44
ZXDC	0.44
SHROOM4	0.44
CELSR1	0.44
ACOX2	0.43
KIAA2018	0.43
RALGPS1	0.43
ZNF618	0.43
C17orf68	0.43
CTDSPL	0.43
OPHN1	0.43
SPIN3	0.43
SCAP	0.43
ZNF776	0.43
USP53	0.43
ZNF514	0.43
KIDINS220	0.43
TSC1	0.43
INADL	0.43
HSD17B4	0.43
MAST4	0.43
TBX4	0.43
C12orf51	0.43
DCP1A	0.43
EPAS1	0.43
RNF123	0.43
ARID4A	0.43
SMC5	0.43
TAPT1	0.43
SLC22A3	0.43
LOC100129034	0.43
BTAF1	0.43
STX17	0.43
SLAIN1	0.43
ESRP2	0.43
LRIG1	0.43
MYST4	0.43
ZBTB3	0.43
SATB1	0.43
ZNF197	0.43
SAP30L	0.43
KCTD7	0.42
HEMK1	0.42
PUM2	0.42
PGS1	0.42
C10orf76	0.42
ADCY6	0.42
ZNF510	0.42
CCDC66	0.42
MECOM	0.42
ZNF740	0.42
TANC1	0.42
KIAA2026	0.42
PGPEP1	0.42
C15orf17	0.42
SFRS18	0.42
DCAF8	0.42
C3orf62	0.42
FNIP2	0.42
MLL2	0.42
C1orf21	0.42
TOM1L2	0.42
BCOR	0.42
LASS4	0.42
MYO9A	0.42
KIF3A	0.42
PLXNB1	0.42
ATP1B2	0.42
SFTPB	0.42
NFX1	0.42
DSTYK	0.42
ZNF589	0.42
SNRK	0.42
FBXW2	0.42
MAOA	0.41
CABC1	0.41
LOC100130093	0.41
WNK1	0.41
ANKHD1-EIF4EBP3	0.41
AQP3	0.41
BAZ2B	0.41
CAT	0.41
KLF13	0.41
FNBP4	0.41
DDX5	0.41
SFRS5	0.41
CRY2	0.41
ZNF490	0.41
PDE12	0.41
RAB5B	0.41
PRICKLE4	0.41
LUC7L3	0.41
ZNF782	0.41
ZCWPW2	0.41
FLJ90757	0.41
TSPYL1	0.41
NFIX	0.41
MTR	0.41
ZNF254	0.41
PCYOX1	0.41
SIDT2	0.41
VHL	0.41
ZER1	0.41
ACOXL	0.41
TSTD2	0.41
RXRA	0.41
RABGAP1	0.41
STAT6	0.41
ARHGEF17	0.41
ULK2	0.41
TCP11L2	0.41
RNF38	0.41
PRDM16	0.41
GIGYF2	0.41
IP6K2	0.41
ZNF169	0.41
RORC	0.41
ZBTB34	0.41
ZBTB43	0.41
AFF4	0.41
PDCD4	0.4
KLHL20	0.4
DYNC1LI2	0.4
DIS3L	0.4
TRIM66	0.4
TSSK4	0.4
PRPF8	0.4
JMJD7-PLA2G4B	0.4
LOC650623	0.4
ARIH2	0.4
SENP6	0.4
KLF15	0.4
ALDH3A2	0.4
BBS1	0.4
KIAA0494	0.4
SPG11	0.4
CNTROB	0.4
AKAP11	0.4
ZDHHC16	0.4
ARHGEF2	0.4
ZC3H11A	0.4
TTC17	0.4
ALDH5A1	0.4
ZNF778	0.4
STAT3	0.4
ZSCAN29	0.4
DAPK2	0.4
B3GNT8	0.4
GGT7	0.4
WWP2	0.4
SNED1	0.4
TMEM87A	0.4
STXBP1	0.4
RBM15B	0.4
TBC1D14	0.4
ZNF217	0.4
PLXNA2	0.4
ZMYND11	0.4
DUSP16	0.4
FAM193A	0.4
OCLN	0.4
VPS36	0.4
ABCC4	0.4
CCNT2	0.4
NDST2	0.4
KIAA0649	0.4
ZNF37A	0.4
ADAMTSL3	0.4
GOLGA4	0.4
FOXA2	0.4
BRD8	0.4
SLC35E2	0.4
SCN4B	0.4
SPAG9	0.4
NFATC3	0.4
TTC19	0.4
MAML1	0.4
CBX7	0.4
APC	0.4
NCRNA00201	0.4
ITSN2	0.4
ZRANB1	0.4
FLJ10213	0.4
RBM6	0.39
DCTN1	0.39
DOPEY1	0.39
MLYCD	0.39
NEK4	0.39
TNKS	0.39
TGFBR2	0.39
TRIM2	0.39
ZNF44	0.39
ZFP2	0.39
INO80	0.39
MAGI3	0.39
ZNF407	0.39
NR3C1	0.39
RNF169	0.39
SNX25	0.39
KIAA0319L	0.39
ZFP3	0.39
BMS1P4	0.39
ERBB3	0.39
CTDSP1	0.39
TBC1D2	0.39
ATXN2	0.39
ZNF780B	0.39
VPS53	0.39
SLC25A20	0.39
ZNF564	0.39
CYFIP2	0.39
CCDC93	0.39
LRP2BP	0.39
HDHD2	0.39
C6orf89	0.39
STAT5B	0.39
PIKFYVE	0.39
SLC25A42	0.39
IKZF4	0.39
C10orf118	0.39
KIF16B	0.39
GRLF1	0.39
CYP20A1	0.39
ALAD	0.39
NPNT	0.39
CAMTA2	0.39
FAM13B	0.39
USP8	0.39
TBC1D5	0.39
PRPF4B	0.39
FAM190B	0.39
AMIGO1	0.39
ZBTB37	0.39
SEPSECS	0.39
MFHAS1	0.39
RPL23AP64	0.39
CG030	0.39
XPA	0.39
GNPTAB	0.39
ZSCAN22	0.39
CNST	0.39
SPHAR	0.38
NPHP3	0.38
RNF111	0.38
FLJ42875	0.38
PHKB	0.38
PRKAR2A	0.38
USP54	0.38
ANKRD11	0.38
ZNF619	0.38
ZFHX3	0.38
SETX	0.38
ZNF417	0.38
TRIM35	0.38
WHAMM	0.38
MXD4	0.38
DUOX1	0.38
ZNF844	0.38
THUMPD1	0.38
PRKAB1	0.38
ZNF192	0.38
HEATR5B	0.38
HMBOX1	0.38
AP1G1	0.38
ACSL5	0.38
WDR11	0.38
SF3B1	0.38
PIP5KL1	0.38
MOAP1	0.38
FAM161B	0.38
CPAMD8	0.38
PDCD6IP	0.38
SREBF2	0.38
INPP5K	0.38
CLCN6	0.38
ZXDA	0.38
NXF1	0.38
TMEM41B	0.38
KIAA1671	0.38
PMM1	0.38
CPEB3	0.38
UBN2	0.38
MBL1P	0.38
DAAM2	0.38
RNF146	0.38
HECW2	0.38
CAMKK1	0.38
TCEB3	0.38
ZC3H6	0.38
SCAND2	0.38
SRRM2	0.38
KAT2B	0.38
C10orf32	0.38
ZNF441	0.38
PLEKHH2	0.38
MICALCL	0.38
SGK269	0.38
LZTFL1	0.38
ZNF366	0.38
SETD5	0.38
CACNA1D	0.38
NOTCH1	0.38
NKIRAS1	0.38
NR3C2	0.38
MLL5	0.38
RUFY2	0.38
RAF1	0.38
SYT15	0.38
REV3L	0.38
TOB2	0.37
NCOR1	0.37
HELZ	0.37
CCDC48	0.37
PRKCE	0.37
IQSEC1	0.37
CIRBP	0.37
ZNF678	0.37
BCLAF1	0.37
USP4	0.37
C9orf156	0.37
KIAA0913	0.37
RICH2	0.37
RALGAPA2	0.37
DUOXA1	0.37
LDOC1L	0.37
BPTF	0.37
USP34	0.37
SLC34A2	0.37
FRG1B	0.37
ZNF654	0.37
ATXN1L	0.37
TBRG1	0.37
ZNF641	0.37
SHPRH	0.37
MAMDC2	0.37
KBTBD7	0.37
ZNF37B	0.37
ARIH1	0.37
PREPL	0.37
MEF2D	0.37
LOC647979	0.37
TRIM13	0.37
ANKRD50	0.37
ZNF791	0.37
TADA2B	0.37
YTHDC2	0.37
TLR5	0.37
WDR26	0.37
BCAT2	0.37
GNG7	0.37
ABCA8	0.37
DDX6	0.37
PCM1	0.37
GLYR1	0.37
MDN1	0.37
ZNF592	0.37
PPP2R5A	0.37
RAB3GAP2	0.37
ZNF780A	0.37
PPP2CB	0.37
VPS13D	0.37
TMEM170B	0.37
XPO4	0.37
WDR82	0.37
FAM8A1	0.37
KIAA1244	0.37
SMAD4	0.37
ENTPD4	0.37
SFRS12	0.37
ANGEL2	0.37
WDR19	0.37
POLDIP3	0.37
RG9MTD3	0.37
SLC22A15	0.37
KIAA0141	0.37
SWAP70	0.37
CD81	0.37
FAM189A2	0.37
ZNF337	0.37
CENPC1	0.37
AHCYL2	0.36
RBPMS	0.36
TNKS2	0.36
KIAA0368	0.36
AUH	0.36
BTD	0.36
LOC283922	0.36
STX6	0.36
ZNF280D	0.36
ZNF516	0.36
SLU7	0.36
MOBKL1A	0.36
NOD1	0.36
RREB1	0.36
SECISBP2L	0.36
CASZ1	0.36
ERN1	0.36
ZNF25	0.36
TTLL11	0.36
CREBBP	0.36
ZFX	0.36
IKBKB	0.36
SMCR8	0.36
A2M	0.36
ATF7	0.36
GTF2IP1	0.36
FAM117A	0.36
SLC24A1	0.36
SGSH	0.36
SHANK2	0.36
ZDHHC2	0.36
HTT	0.36
SLFNL1	0.36
ZNF587	0.36
ATRN	0.36
POGZ	0.36
KIAA1632	0.36
TEX2	0.36
PWWP2A	0.36
EMCN	0.36
SP2	0.36
SLC25A36	0.36
TRAK1	0.36
CYBRD1	0.36
BTRC	0.36
DHX30	0.36
LOC729799	0.36
METT10D	0.36
RORA	0.36
SDPR	0.36
PLA2G4F	0.36
TJP2	0.36
MYST2	0.36
MAP3K3	0.36
SCYL3	0.36
POMT1	0.36
C1orf152	0.36
MBTD1	0.36
SYNE1	0.36
CRAMP1L	0.36
ATRX	0.36
PHC3	0.36
ZNF250	0.36
LOC653501	0.36
ST6GALNAC4	0.36
ZNF573	0.36
USP12	0.36
HSDL2	0.36
RBM25	0.36
ZNF224	0.36
ZNF500	0.36
FAM168B	0.36
TJP1	0.36
LIMCH1	0.36
KLHL8	0.36
THRAP3	0.36
GOLGA6L9	0.36
RAB4A	0.36
SCN7A	0.36
ZDHHC21	0.36
DPH1	0.36
ORMDL3	0.36
BMPR2	0.36
USP22	0.36
PHACTR1	0.36
PITPNM2	0.36
DOCK1	0.36
ZNF808	0.36
LAMB2	0.36
2020-03-08	0.36
USP13	0.36
FBXW4	0.36
ZNF236	0.36
SFRS2IP	0.36
C5orf53	0.36
ARHGAP31	0.36
RBM47	0.36
LOC100190986	0.36
PARD3B	0.36
GCC2	0.35
BMF	0.35
BIRC6	0.35
PCDH20	0.35
FBXL3	0.35
ERICH1	0.35
LOC253039	0.35
ZNF17	0.35
LOC728323	0.35
PAPD5	0.35
LOC90834	0.35
ITPR3	0.35
DGKD	0.35
LOC100129550	0.35
SH3BGRL2	0.35
FHL5	0.35
ANKHD1	0.35
KANK2	0.35
STT3B	0.35
PRPF38B	0.35
C22orf29	0.35
DENND3	0.35
CRK	0.35
GGA2	0.35
MYO5C	0.35
KIAA0753	0.35
C15orf38	0.35
SUGT1L1	0.35
PBXIP1	0.35
AKAP8	0.35
ZNF554	0.35
KCTD18	0.35
TBC1D20	0.35
MYO18A	0.35
C3orf63	0.35
SERINC5	0.35
TMF1	0.35
RNF44	0.35
ZNF41	0.35
ZNF320	0.35
NUDT16	0.35
METTL14	0.35
MED13	0.35
RGL2	0.35
WWC3	0.35
AFF1	0.35
HDAC5	0.35
SEC31B	0.35
ZNF836	0.35
HIF1AN	0.35
CLK4	0.35
EP300	0.35
TBC1D17	0.35
RTN4RL1	0.35
CXorf23	0.35
NFAT5	0.35
PRDM10	0.35
ZFYVE16	0.35
ZMYM2	0.35
TLE4	0.35
NDST1	0.35
TAF1	0.35
TNRC6C	0.35
C1orf116	0.35
PUM1	0.35
DMXL1	0.35
HAS3	0.35
AMMECR1L	0.35
C17orf39	0.35
PHF3	0.35
ANKAR	0.35
RGPD4	0.35
SPATA13	0.35
ADD1	0.35
KDM6B	0.35
FAM160A2	0.35
ZNF211	0.35
PIK3C2A	0.35
KRBA2	0.35
IL6ST	0.35
ERCC6	0.35
SMG6	0.35
KIAA1267	0.35
ARGLU1	0.35
NCOA2	0.35
GGA3	0.35
ANKS6	0.35
SIN3A	0.35
SOCS7	0.35
DENND4C	0.35
GATAD2B	0.35
KIAA1310	0.35
VPS13B	0.35
BMP3	0.34
CEP350	0.34
IRX3	0.34
SFRS6	0.34
GPATCH8	0.34
CALCOCO2	0.34
NBEA	0.34
PSD4	0.34
RGPD3	0.34
UPF2	0.34
TNFSF15	0.34
ACCS	0.34
SLC26A11	0.34
MTMR9	0.34
KIAA0495	0.34
OAZ2	0.34
CCNDBP1	0.34
DPY19L3	0.34
GEMIN4	0.34
TRANK1	0.34
ZNF717	0.34
C1orf26	0.34
DCAF6	0.34
PCMTD1	0.34
EGLN2	0.34
MZF1	0.34
FAM117B	0.34
ARFGAP2	0.34
MLLT6	0.34
CDK19	0.34
ZNF658	0.34
ABCC6	0.34
ACTR8	0.34
ERMAP	0.34
FAM160B1	0.34
C2orf67	0.34
TRAK2	0.34
IFT88	0.34
ST3GAL5	0.34
AGAP5	0.34
ATP13A4	0.34
CLEC16A	0.34
TOR1AIP2	0.34
CNOT6	0.34
UBR1	0.34
AASS	0.34
SH3BP5	0.34
TRIM52	0.34
PPP6C	0.34
PPIP5K1	0.34
MLL	0.34
USP24	0.34
MEF2A	0.34
RPRD2	0.34
ZC3H7B	0.34
ELF2	0.34
ADH1B	0.34
FCHO2	0.34
HERC2P2	0.34
NIPSNAP3B	0.34
ARID1B	0.34
TMEM43	0.34
ATP2B4	0.34
CHD3	0.34
PAN2	0.34
KLHDC8B	0.34
EDNRB	0.34
MADD	0.34
ZCCHC14	0.34
TATDN2	0.34
ZNF19	0.34
FXC1	0.34
ATG2B	0.34
PARP16	0.34
ATOH8	0.34
HIPK3	0.34
WDTC1	0.34
HMG20A	0.34
SLC43A2	0.34
ZNF321	0.34
RNF20	0.34
TGOLN2	0.34
USP48	0.34
FMNL2	0.34
ZNF75D	0.34
PRX	0.34
MIA3	0.34
CRTC1	0.34
POGK	0.34
PCNX	0.34
ITPR2	0.34
PDIK1L	0.34
FLJ10038	0.34
CNOT6L	0.34
AATK	0.34
TTC37	0.34
NSD1	0.34
OSBPL1A	0.34
MNT	0.34
MGRN1	0.34
ARL8B	0.34
LTA4H	0.34
LDHD	0.34
ZNF141	0.34
RAP1GAP	0.34
BAT2L1	0.34
ZNF546	0.34
TMPRSS2	0.34
ANGPT1	0.34
INMT	0.34
MAT2A	0.34
ProSAPiP1	0.34
C9orf152	0.33
C9orf45	0.33
UPF3A	0.33
ARAP1	0.33
RAB5A	0.33
RAPGEF5	0.33
BRD3	0.33
LOC90110	0.33
EEA1	0.33
EPB41L4A	0.33
NCRNA00182	0.33
TSSK3	0.33
FIGNL2	0.33
SLC26A9	0.33
C9orf5	0.33
TBCK	0.33
ALDH2	0.33
UBR3	0.33
C9orf102	0.33
FAM22D	0.33
SAPS2	0.33
SF3A1	0.33
TMEM63A	0.33
MPP7	0.33
LMBRD1	0.33
TMEM57	0.33
TRIM39	0.33
OSBPL11	0.33
BTG2	0.33
MOSC1	0.33
BOD1L	0.33
DCTN4	0.33
FASTKD5	0.33
TMEM181	0.33
EIF4ENIF1	0.33
LRRC27	0.33
LOC151009	0.33
ZBTB22	0.33
MEIS3P1	0.33
ZNF354B	0.33
GALNT11	0.33
FGD6	0.33
SEC24B	0.33
GTF2I	0.33
DHCR24	0.33
FAM178A	0.33
AK3	0.33
FASN	0.33
RPH3AL	0.33
TXNDC11	0.33
SGSM2	0.33
SERINC1	0.33
TTC13	0.33
NUP133	0.33
UNKL	0.33
KLHDC1	0.33
NUMB	0.33
BMS1P5	0.33
ABTB1	0.33
MLLT4	0.33
AFF3	0.33
AKAP10	0.33
ARHGEF11	0.33
ZNF638	0.33
GNRH1	0.33
KIAA0182	0.33
TMEM91	0.33
FLRT3	0.33
BRD2	0.33
SPEN	0.33
SPIN1	0.33
C9orf64	0.33
HNRPDL	0.33
ARHGEF1	0.33
YLPM1	0.33
DYRK1A	0.33
ZXDB	0.33
RANBP2	0.33
CISH	0.33
COL6A6	0.33
CROCCL2	0.33
C1orf58	0.33
BDP1	0.33
GOLGB1	0.33
ADAMTS8	0.33
CYP4B1	0.33
ZNF304	0.33
PCMTD2	0.33
YOD1	0.33
MYO6	0.33
FAM40A	0.33
CGGBP1	0.33
LENG8	0.33
ZRANB2	0.33
ZFC3H1	0.33
OTUD7B	0.33
LOC646471	0.33
ZBTB5	0.33
SNX29	0.33
FXR2	0.33
NEK8	0.33
HNF1B	0.33
SIRT1	0.33
KLHL11	0.33
GZF1	0.33
TTC28	0.33
KIAA1804	0.33
ERCC5	0.32
CHD9	0.32
TMEM125	0.32
TCTA	0.32
SLC48A1	0.32
SHANK3	0.32
GTF2IRD2P1	0.32
HNRNPH1	0.32
TRAF6	0.32
RBM16	0.32
NEK9	0.32
TPR	0.32
ARID1A	0.32
EIF4EBP2	0.32
PRICKLE2	0.32
WDR31	0.32
UTP3	0.32
ZNF766	0.32
PTPN21	0.32
FBXW11	0.32
RSRC2	0.32
ADCY9	0.32
EFHA2	0.32
PJA2	0.32
EPB49	0.32
RERE	0.32
ZNF493	0.32
PI4K2B	0.32
MATR3	0.32
SOX13	0.32
PTPRB	0.32
ZNF234	0.32
EPHX2	0.32
ZBTB42	0.32
CPEB2	0.32
TMEM163	0.32
SCNN1A	0.32
ZBTB11	0.32
IKBKAP	0.32
C4orf41	0.32
PEBP1	0.32
C4orf31	0.32
TBX5	0.32
RBM33	0.32
PPAP2B	0.32
ZMIZ1	0.32
ARHGEF10	0.32
TRIM33	0.32
ALCAM	0.32
GABBR1	0.32
C9orf7	0.32
RSBN1	0.32
TMEM115	0.32
ZC3H4	0.32
GLB1	0.32
TMTC2	0.32
TRIM23	0.32
ZNF397	0.32
REST	0.32
TTBK2	0.32
LGSN	0.32
VWF	0.32
ARNTL	0.32
SNTB2	0.32
ROBO2	0.32
FOXP1	0.32
TUBGCP6	0.32
GAB1	0.32
CBR4	0.32
ZNF543	0.32
ZNF518A	0.32
DENND4A	0.32
CREBL2	0.32
2020-09-04	0.32
SEC24C	0.32
NFATC2IP	0.32
CERK	0.32
FBXO25	0.32
FCGRT	0.32
CDC14B	0.32
BRPF1	0.32
FAM53B	0.32
ZNF652	0.32
FNIP1	0.32
EVI5	0.32
PDPR	0.32
KIAA1147	0.32
CYTH2	0.32
ARHGAP19	0.32
GPBP1L1	0.32
NR1D2	0.32
ZDHHC17	0.32
MYSM1	0.32
LOC339047	0.32
PDZD2	0.32
ZNF720	0.32
C14orf43	0.32
TAB3	0.32
TTC14	0.32
BAIAP2	0.32
CASS4	0.32
RBMS2	0.32
WWC1	0.32
DBT	0.32
KIAA1324L	0.32
MYCBP2	0.32
TCF7L2	0.32
USP47	0.32
KIAA0355	0.32
AHCYL1	0.32
C1QTNF7	0.32
TNRC6A	0.32
ANKRD44	0.32
OSBPL2	0.32
ZBED5	0.32
KLC4	0.32
CASD1	0.32
USPL1	0.32
SARM1	0.32
MSL2	0.32
SPTLC2	0.32
TMPPE	0.32
GGNBP2	0.32
LOC100132707	0.31
SAFB2	0.31
ANKRD40	0.31
FLJ44606	0.31
SHE	0.31
ZNF594	0.31
ZCCHC2	0.31
SLIT2	0.31
TRIM5	0.31
SLC44A4	0.31
ZBED3	0.31
ATAD2B	0.31
HMCN1	0.31
MAML3	0.31
FAM59A	0.31
WDR47	0.31
NAPA	0.31
ANKRD29	0.31
NOS1AP	0.31
GNRHR2	0.31
FAM48A	0.31
SFRS11	0.31
BCAM	0.31
UTP14C	0.31
ARHGEF15	0.31
C10orf137	0.31
GSPT1	0.31
PLIN5	0.31
NR2C1	0.31
AFTPH	0.31
ENGASE	0.31
LETMD1	0.31
LASS2	0.31
SDCCAG8	0.31
FAM129A	0.31
UBAP1	0.31
RAVER2	0.31
PDS5A	0.31
NEIL1	0.31
C1orf203	0.31
UPF1	0.31
SLC22A5	0.31
TXLNG	0.31
CPEB4	0.31
BAHD1	0.31
KIAA0564	0.31
SUCLG2	0.31
USP30	0.31
ABO	0.31
ZNF721	0.31
ITGA8	0.31
PDCD7	0.31
NAA16	0.31
UBL3	0.31
C10orf4	0.31
ZNF785	0.31
BAHCC1	0.31
FIGF	0.31
HINT3	0.31
RBM26	0.31
MCCC1	0.31
SRCAP	0.31
RCOR1	0.31
CLPX	0.31
ZFP28	0.31
GPR116	0.31
RNF180	0.31
AOC3	0.31
UBXN2B	0.31
ZNF444	0.31
EIF4E3	0.31
PLD3	0.31
GIPR	0.31
ETV3	0.31
SCARA3	0.31
FAM184A	0.31
DET1	0.31
NBPF14	0.31
ZNF214	0.31
TMEM110	0.31
THAP9	0.31
LPP	0.31
AQP4	0.31
STOM	0.31
TRAPPC10	0.31
ZNF512	0.31
ECHDC2	0.31
ZBTB44	0.31
PTPN13	0.31
SUOX	0.31
CLIC6	0.31
SMAD5	0.31
ZMYND15	0.31
RTF1	0.31
ZNF395	0.31
ACVR2A	0.31
ZNF767	0.31
PLD2	0.31
CAMSAP1L1	0.31
SETD1B	0.31
KIAA0562	0.31
DDX46	0.31
ARAP3	0.31
EIF4B	0.31
WDR81	0.31
SLC11A2	0.31
LONRF3	0.31
SORBS1	0.31
MGA	0.31
JMY	0.31
PITPNM3	0.31
NBPF9	0.31
ATP8B1	0.31
NARG2	0.31
SLC16A5	0.31
LOC202181	0.31
TCF21	0.31
NF1	0.31
PDP2	0.31
CRELD1	0.31
STAM2	0.31
MACF1	0.31
TPP2	0.31
BAG1	0.31
RFX1	0.31
FAM35B2	0.31
TTC31	0.31
MTERFD2	0.31
PRR12	0.31
FOXO3	0.31
ZFP14	0.31
NBR1	0.31
GPRC5C	0.31
TBCEL	0.31
ZKSCAN3	0.31
FAM108B1	0.31
PACSIN2	0.31
ARNT	0.31
TBX2	0.31
ZNF23	0.31
NCKIPSD	0.31
GOLGA8B	0.31
FAT4	0.3
EXOSC7	0.3
RGS12	0.3
N4BP2L1	0.3
WWC2	0.3
AMBRA1	0.3
ZNF434	0.3
TMEM66	0.3
RAPGEF1	0.3
SP1	0.3
ZBTB1	0.3
FAM116A	0.3
NGLY1	0.3
SHROOM3	0.3
C3orf18	0.3
PGBD2	0.3
KLHL24	0.3
INPP5E	0.3
GLE1	0.3
ZNF439	0.3
ARID2	0.3
ZCCHC6	0.3
KIF27	0.3
ZNF620	0.3
ACOX1	0.3
AGPAT3	0.3
ZNF252	0.3
ACADSB	0.3
ZFP112	0.3
SUPT6H	0.3
MARVELD2	0.3
IGSF3	0.3
NCOR2	0.3
SORBS2	0.3
UBTD1	0.3
MTMR12	0.3
ZNF710	0.3
API5	0.3
ITPKB	0.3
MKL2	0.3
GALT	0.3
MAST3	0.3
NUFIP2	0.3
CLN8	0.3
ZNF175	0.3
C8orf4	0.3
RASEF	0.3
SMARCA5	0.3
MTX3	0.3
DAB2IP	0.3
IRX2	0.3
CDH5	0.3
INPP5A	0.3
FNBP1L	0.3
SNN	0.3
ZNF354C	0.3
CEP68	0.3
SMG1	0.3
ZNF548	0.3
ZNF664	0.3
SEMA4A	0.3
CEP70	0.3
C2orf63	0.3
ZNF76	0.3
C11orf95	0.3
RSAD1	0.3
KIAA1468	0.3
SLC46A1	0.3
PPFIBP2	0.3
SLC9A8	0.3
VIPR1	0.3
RFXAP	0.3
LRRFIP1	0.3
CLASP1	0.3
SEC22C	0.3
THSD1P1	0.3
SYNJ2BP	0.3
NUDT13	0.3
TCF20	0.3
SH3RF1	0.3
SESTD1	0.3
ZADH2	0.3
ASB8	0.3
ZNF154	0.3
ARPP19	0.3
LSS	0.3
LOC200030	0.3
ZNF491	0.3
GTF3C4	0.3
FAM21C	0.3
RXRB	0.3
RAB40B	0.3
MS4A2	0.3
SON	0.3
SLC6A6	0.3
APPBP2	0.3
PAPD4	0.3
RNPC3	0.3
SASH1	0.3
HECTD1	0.3
RPL32P3	0.3
LRRC37B	0.3
SCARF1	0.3
CYTSA	0.3
PTPDC1	0.3
TFCP2L1	0.3
RGAG4	0.3
TULP4	0.3
RBM12B	0.3
TMEM80	0.3
ZC3H13	0.3
OGT	0.3
TRIM32	0.3
ZFYVE26	0.3
NRBP2	0.3
VPS24	0.3
KNDC1	0.3
SNX33	0.3
DSTN	0.3
LCOR	0.3
CEP120	0.3
ISCU	0.3
PARP4	0.3
PTPN4	0.3
PCDP1	0.3
PNMA2	0.3
TDRD3	0.3
TFEB	0.3
SLC12A6	0.3
MERTK	0.3
FCHSD2	0.3
MLLT3	0.3
DALRD3	0.3
FBXO21	0.3
DDX3X	0.3
IRX5	0.3
CELF1	0.3
C1orf55	0.3
C10orf110	0.3
VWA2	0.3
MEGF6	0.3
CTR9	0.3
TRPM7	0.3
MTMR4	0.3
FAM179B	0.3
EPS8L2	0.3
CDKL5	0.3
SOS1	0.3
ZNF704	0.3
ZNF596	0.3
ABCA1	0.3
PPP1R12B	0.3
PPARA	0.3
CLINT1	0.3
FNDC3A	0.3
MPDZ	0.3

## Sheet: LUSC-Gepia2
Gene Symbol	Gene ID	PCC
LIMD1-AS1	ENSG00000230530.1	0.8
NR2C2	ENSG00000177463.15	0.68
ZNF445	ENSG00000185219.15	0.68
DCP1A	ENSG00000272886.5	0.67
ATXN7	ENSG00000163635.17	0.66
TBC1D5	ENSG00000131374.14	0.64
ARIH2	ENSG00000177479.19	0.64
SETD2	ENSG00000181555.19	0.63
MAP3K3	ENSG00000198909.7	0.63
ZNF106	ENSG00000103994.16	0.63
FYCO1	ENSG00000163820.14	0.63
RBSN	ENSG00000131381.12	0.63
ZNF852	ENSG00000178917.14	0.62
RAPGEF2	ENSG00000109756.8	0.62
PBRM1	ENSG00000163939.18	0.62
VPRBP	ENSG00000145041.15	0.62
PTPN23	ENSG00000076201.14	0.62
SNX30	ENSG00000148158.16	0.62
USP19	ENSG00000172046.18	0.62
IP6K1	ENSG00000176095.11	0.62
PDE12	ENSG00000174840.8	0.61
VHL	ENSG00000134086.7	0.61
RAPGEF1	ENSG00000107263.18	0.61
SNRK	ENSG00000163788.13	0.61
ZZEF1	ENSG00000074755.14	0.61
GPATCH8	ENSG00000186566.11	0.61
RAD54L2	ENSG00000164080.13	0.61
ASXL2	ENSG00000143970.16	0.6
NEK4	ENSG00000114904.12	0.6
ANKRD52	ENSG00000139645.9	0.6
TRIM25	ENSG00000121060.14	0.6
UTRN	ENSG00000152818.18	0.6
RBM12	ENSG00000244462.7	0.59
TMF1	ENSG00000144747.14	0.59
BAZ2A	ENSG00000076108.11	0.59
DHX30	ENSG00000132153.14	0.59
SF1	ENSG00000168066.20	0.59
XPC	ENSG00000154767.14	0.59
SETD5	ENSG00000168137.15	0.59
SMARCC1	ENSG00000173473.10	0.59
TNS1	ENSG00000079308.16	0.58
SP1	ENSG00000185591.9	0.58
SECISBP2L	ENSG00000138593.8	0.58
IKZF4	ENSG00000123411.14	0.57
TAF1	ENSG00000147133.15	0.57
WDR82	ENSG00000164091.11	0.57
GAPVD1	ENSG00000165219.21	0.57
FAM13B	ENSG00000031003.10	0.57
SACM1L	ENSG00000211456.10	0.57
AC073046.25	ENSG00000235499.1	0.57
DENND4C	ENSG00000137145.20	0.57
GIT2	ENSG00000139436.20	0.57
PRRC2B	ENSG00000130723.17	0.57
MTR	ENSG00000116984.12	0.57
MGA	ENSG00000174197.16	0.57
STX17	ENSG00000136874.10	0.57
RP11-447D11.3	ENSG00000280173.1	0.57
DDX5	ENSG00000108654.11	0.57
ZNF740	ENSG00000139651.10	0.56
CREBBP	ENSG00000005339.12	0.56
ZSCAN29	ENSG00000140265.12	0.56
RP11-274B21.14	ENSG00000242588.5	0.56
QRICH1	ENSG00000198218.10	0.56
TRAK1	ENSG00000182606.14	0.56
SMARCC2	ENSG00000139613.11	0.56
FKBP15	ENSG00000119321.8	0.56
STAT5B	ENSG00000173757.9	0.56
ROCK2	ENSG00000134318.13	0.56
PPP1R12A	ENSG00000058272.15	0.56
WDR48	ENSG00000114742.13	0.56
SCAP	ENSG00000114650.18	0.56
PRDM10	ENSG00000170325.14	0.55
KLHL11	ENSG00000178502.5	0.55
APPL1	ENSG00000157500.10	0.55
CRTC3	ENSG00000140577.15	0.55
ANKRD28	ENSG00000206560.10	0.55
SYNRG	ENSG00000275066.4	0.55
TCAF1P1	ENSG00000223459.5	0.55
ZC3H4	ENSG00000130749.9	0.55
HEATR5B	ENSG00000008869.11	0.55
ZNF619	ENSG00000177873.12	0.55
RFX1	ENSG00000132005.8	0.55
ABL1	ENSG00000097007.17	0.55
MYO9A	ENSG00000066933.15	0.55
PKD2	ENSG00000118762.7	0.55
EAF1	ENSG00000144597.13	0.55
AFF4	ENSG00000072364.12	0.55
SETD1B	ENSG00000139718.10	0.54
SP2	ENSG00000167182.12	0.54
KANSL3	ENSG00000114982.17	0.54
GCC2	ENSG00000135968.19	0.54
KIDINS220	ENSG00000134313.14	0.54
DDX46	ENSG00000145833.15	0.54
MAML1	ENSG00000161021.11	0.54
NCOA1	ENSG00000084676.15	0.54
KMT2C	ENSG00000055609.17	0.54
UBP1	ENSG00000153560.11	0.54
KMT2A	ENSG00000118058.20	0.54
CICP14	ENSG00000281490.1	0.54
ZNF592	ENSG00000166716.9	0.54

## Sheet: LUSC-UALCAN
Genes	PearsonCC
NR2C2	0.61
FYCO1	0.6
SNX30	0.6
ZFYVE20	0.6
ZNF445	0.6
DCP1A	0.6
QRICH1	0.59
SNRK	0.58
ATXN7	0.57
SECISBP2L	0.56
XPC	0.56
KIAA1143	0.56
TNS1	0.56
MAP3K3	0.56
USP19	0.55
ARIH2	0.55
DHX30	0.55
VHL	0.55
BTBD9	0.55
TBC1D5	0.55
RAPGEF2	0.54
PTPN23	0.54
VPRBP	0.54
UTRN	0.54
AKAP13	0.54
RICH2	0.53
RAPGEF6	0.53
TMF1	0.53
IP6K1	0.53
NICN1	0.53
ZNF621	0.53
ZFP106	0.52
SETX	0.52
SNX25	0.52
ZZEF1	0.52
HERC1	0.52
VPS13C	0.52
STAT5B	0.52
SYNE1	0.52
ATP8A1	0.52
GCC2	0.51
ZDHHC3	0.51
RAPGEF1	0.51
TENC1	0.51
SCAP	0.51
IKZF4	0.51
RAD54L2	0.51
RNF123	0.51
PBRM1	0.51
LOC100129034	0.51
FAM13B	0.51
SACM1L	0.51
SETD2	0.51
ZNF197	0.51
APPL1	0.5
ARHGEF15	0.5
ACE	0.5
VWF	0.5
STARD8	0.5
LRRK2	0.5
SYT15	0.5
