# Supplementary material for: Algorithm-Based Meta-Analysis Reveals the Mechanistic Interaction of the Tumor Suppressor LIMD1 With Non-Small-Cell Lung Carcinoma
Source: Front Oncol. 2021 Mar 31;11:632638. doi: 10.3389/fonc.2021.632638 (PMC8044451; doi:10.3389/fonc.2021.632638)
Supplement: Supplementary file 5 [file Table_4.xlsx]

## Sheet: STRING
#node1	node2	node1_string_internal_id	node2_string_internal_id	node1_external_id	node2_external_id	neighborhood_on_chromosome	gene_fusion	phylogenetic_cooccurrence	homology	coexpression	experimentally_determined_interaction	database_annotated	automated_textmining	combined_score
NCK1	NCK2	4448885	4433581	9606.ENSP00000417273	9606.ENSP00000233154	0	0	0	0.972	0	0.745	0.9	0	0.973
FLNB	FLNA	4449100	4443409	9606.ENSP00000420213	9606.ENSP00000358866	0	0	0	0.974	0	0.827	0.8	0	0.963
TRAF6	SQSTM1	4449680	4445887	9606.ENSP00000433623	9606.ENSP00000374455	0	0	0	0	0	0.475	0.9	0	0.945
EGLN1	VHL	4442711	4434489	9606.ENSP00000355601	9606.ENSP00000256474	0	0	0	0	0	0.417	0.9	0	0.939
EGLN1	LIMD1	4442711	4436071	9606.ENSP00000355601	9606.ENSP00000273317	0	0	0	0	0	0.336	0.9	0	0.93
LIMD1	VHL	4436071	4434489	9606.ENSP00000273317	9606.ENSP00000256474	0	0	0	0	0	0.336	0.9	0	0.93
LATS1	LATS2	4449822	4445705	9606.ENSP00000437550	9606.ENSP00000372035	0	0	0	0.937	0	0.294	0.9	0	0.926
LATS1	LIMD1	4449822	4436071	9606.ENSP00000437550	9606.ENSP00000273317	0	0	0	0	0	0.472	0.8	0	0.889
LATS2	LIMD1	4445705	4436071	9606.ENSP00000372035	9606.ENSP00000273317	0	0	0	0	0	0.428	0.8	0	0.88
FLNB	FLNC	4449100	4439901	9606.ENSP00000420213	9606.ENSP00000327145	0	0	0	0.975	0	0.219	0.8	0	0.837
FLNA	FLNC	4443409	4439901	9606.ENSP00000358866	9606.ENSP00000327145	0	0	0	0.977	0	0	0.8	0	0.8
PHYHIP	LIMD1	4448788	4436071	9606.ENSP00000415491	9606.ENSP00000273317	0	0	0	0	0	0.71	0	0	0.71
PDLIM7	LIMD1	4441798	4436071	9606.ENSP00000348099	9606.ENSP00000273317	0	0	0	0.583	0	0.671	0	0	0.671
PDLIM7	ZNF576	4441798	4440826	9606.ENSP00000348099	9606.ENSP00000337852	0	0	0	0	0	0.638	0	0	0.638
LIMD1	TRIP6	4436071	4432780	9606.ENSP00000273317	9606.ENSP00000200457	0	0	0	0.787	0	0.572	0	0	0.572
C1orf105	LIMD1	4442946	4436071	9606.ENSP00000356700	9606.ENSP00000273317	0	0	0	0	0	0.507	0	0	0.507
TRAF6	LIMD1	4449680	4436071	9606.ENSP00000433623	9606.ENSP00000273317	0	0	0	0	0	0.447	0	0	0.447
RHOBTB3	EGLN1	4445299	4442711	9606.ENSP00000369318	9606.ENSP00000355601	0	0	0	0	0	0.419	0	0	0.419
RHOBTB3	VHL	4445299	4434489	9606.ENSP00000369318	9606.ENSP00000256474	0	0	0	0	0	0.417	0	0	0.417
SQSTM1	LIMD1	4445887	4436071	9606.ENSP00000374455	9606.ENSP00000273317	0	0	0	0	0	0.409	0	0	0.409
FLNB	TRIP6	4449100	4432780	9606.ENSP00000420213	9606.ENSP00000200457	0	0	0	0	0	0.405	0	0	0.405
FLNA	TRIP6	4443409	4432780	9606.ENSP00000358866	9606.ENSP00000200457	0	0	0	0	0	0.405	0	0	0.405
FLNC	LIMD1	4439901	4436071	9606.ENSP00000327145	9606.ENSP00000273317	0	0	0	0	0	0.405	0	0	0.405
FLNA	LIMD1	4443409	4436071	9606.ENSP00000358866	9606.ENSP00000273317	0	0	0	0	0	0.405	0	0	0.405
FLNB	LIMD1	4449100	4436071	9606.ENSP00000420213	9606.ENSP00000273317	0	0	0	0	0	0.405	0	0	0.405
FLNC	TRIP6	4439901	4432780	9606.ENSP00000327145	9606.ENSP00000200457	0	0	0	0	0	0.405	0	0	0.405

## Sheet: BIOGRID
#BioGRID Interaction ID	Entrez Gene Interactor A	Entrez Gene Interactor B	BioGRID ID Interactor A	BioGRID ID Interactor B	Systematic Name Interactor A	Systematic Name Interactor B	Official Symbol Interactor A	Official Symbol Interactor B	Synonyms Interactor A	Synonyms Interactor B	Experimental System	Experimental System Type	Author	Publication Source	Organism ID Interactor A	Organism ID Interactor B	Throughput	Score	Modification	Qualifications	Tags	Source Database	SWISS-PROT Accessions Interactor A	TREMBL Accessions Interactor A	REFSEQ Accessions Interactor A	SWISS-PROT Accessions Interactor B	TREMBL Accessions Interactor B	REFSEQ Accessions Interactor B	Ontology Term IDs	Ontology Term Names	Ontology Term Categories	Ontology Term Qualifier IDs	Ontology Term Qualifier Names	Ontology Term Types	Organism Name Interactor A	Organism Name Interactor B
430640	5914	8994	111849	114475	-	-	RARA	LIMD1	NR1B1|RAR	-	Affinity Capture-Western	physical	Hou Z (2010)	PUBMED:20133701	9606	9606	Low Throughput	-	-	-	-	BIOGRID	P10276	A8MUP8|A8K840|F1D8N9|Q6I9R7	NP_000955|NP_001138774|NP_001019980|NP_001138773	Q9UGP4	-	NP_055055	-	-	-	-	-	-	Homo sapiens	Homo sapiens
657348	6769	8994	112646	114475	-	-	STAC	LIMD1	STAC1	-	Two-hybrid	physical	Thalappilly S (2008)	PUBMED:18654987	9606	9606	Low Throughput	-	-	-	-	BIOGRID	Q99469	B4DR96|E9PEA7|B4DZ13|Q8WUK8	NP_003140|NP_001278978	Q9UGP4	-	NP_055055	-	-	-	-	-	-	Homo sapiens	Homo sapiens
683844	8994	112398	114475	125184	-	-	LIMD1	EGLN2	-	EIT6|HIF-PH1|HIFPH1|HPH-1|HPH-3|PHD1	Affinity Capture-Western	physical	Foxler DE (2012)	PUBMED:22286099	9606	9606	Low Throughput	-	-	-	-	BIOGRID	Q9UGP4	-	NP_055055	Q96KS0	A0A024R0R2	NP_444274|NP_542770	-	-	-	-	-	-	Homo sapiens	Homo sapiens
683850	8994	54583	114475	120060	-	PNAS-118	LIMD1	EGLN1	-	C1orf12|ECYT3|HIF-PH2|HIFPH2|HPH-2|HPH2|PHD2|SM20|ZMYND6	Affinity Capture-Western	physical	Foxler DE (2012)	PUBMED:22286099	9606	9606	Low Throughput	-	-	-	-	BIOGRID	Q9UGP4	-	NP_055055	Q9GZT9	R4SCQ0	NP_001364189|NP_071334|NP_001364190	-	-	-	-	-	-	Homo sapiens	Homo sapiens
683856	8994	112399	114475	125185	-	-	LIMD1	EGLN3	-	HIFP4H3|HIFPH3|PHD3	Affinity Capture-Western	physical	Foxler DE (2012)	PUBMED:22286099	9606	9606	Low Throughput	-	-	-	-	BIOGRID	Q9UGP4	-	NP_055055	Q9H6Z9	F8W1G2	NP_001295032|NP_071356	-	-	-	-	-	-	Homo sapiens	Homo sapiens
683862	54583	8994	120060	114475	PNAS-118	-	EGLN1	LIMD1	C1orf12|ECYT3|HIF-PH2|HIFPH2|HPH-2|HPH2|PHD2|SM20|ZMYND6	-	Affinity Capture-Western	physical	Foxler DE (2012)	PUBMED:22286099	9606	9606	Low Throughput	-	-	-	-	BIOGRID	Q9GZT9	R4SCQ0	NP_001364189|NP_071334|NP_001364190	Q9UGP4	-	NP_055055	-	-	-	-	-	-	Homo sapiens	Homo sapiens
683863	7428	8994	113269	114475	-	-	VHL	LIMD1	HRCA1|RCA1|VHL1|pVHL	-	Affinity Capture-Western	physical	Foxler DE (2012)	PUBMED:22286099	9606	9606	Low Throughput	-	-	-	-	BIOGRID	P40337	A0A024R2F2	NP_000542|NP_937799	Q9UGP4	-	NP_055055	-	-	-	-	-	-	Homo sapiens	Homo sapiens
683871	8994	7428	114475	113269	-	-	LIMD1	VHL	-	HRCA1|RCA1|VHL1|pVHL	Affinity Capture-Western	physical	Foxler DE (2012)	PUBMED:22286099	9606	9606	Low Throughput	-	-	-	-	BIOGRID	Q9UGP4	-	NP_055055	P40337	A0A024R2F2	NP_000542|NP_937799	-	-	-	-	-	-	Homo sapiens	Homo sapiens
722427	8878	8994	114397	114475	-	-	SQSTM1	LIMD1	A170|OSIL|PDB3|ZIP3|p60|p62|p62B	-	Affinity Capture-Western	physical	Feng Y (2005)	PUBMED:15870274	9606	9606	Low Throughput	-	-	-	-	BIOGRID	Q13501	-	NP_003891|NP_001135771|NP_001135770	Q9UGP4	-	NP_055055	-	-	-	-	-	-	Homo sapiens	Homo sapiens
738493	8994	351	114475	106848	-	-	LIMD1	APP	-	AAA|ABETA|ABPP|AD1|APPI|CTFgamma|CVAP|PN-II|PN2	Reconstituted Complex	physical	Olah J (2011)	PUBMED:21832049	9606	9606	High Throughput	-	-	-	-	BIOGRID	Q9UGP4	-	NP_055055	P05067	B4DGD0|E9PG40|B4DJT9	NP_958817|NP_958816|NP_001191230|NP_001191231|NP_001191232|NP_000475|NP_001372182|NP_001129488|NP_001129603|NP_001129601|NP_001129602	-	-	-	-	-	-	Homo sapiens	Homo sapiens
749791	3476	8994	109698	114475	RP13-46G5.1	-	IGBP1	LIMD1	ALPHA-4|IBP1	-	Co-fractionation	physical	Havugimana PC (2012)	PUBMED:22939629	9606	9606	High Throughput	0.831	-	Denoised score >= 0.75	-	BIOGRID	P78318	-	NP_001357121|NP_001357122|NP_001357123|NP_001542	Q9UGP4	-	NP_055055	-	-	-	-	-	-	Homo sapiens	Homo sapiens
752252	11034	8994	116223	114475	-	-	DSTN	LIMD1	ACTDP|ADF|HEL32|bA462D18.2	-	Co-fractionation	physical	Havugimana PC (2012)	PUBMED:22939629	9606	9606	High Throughput	0.783	-	Denoised score >= 0.75	-	BIOGRID	P60981	V9HWA6	NP_006861|NP_001011546	Q9UGP4	-	NP_055055	-	-	-	-	-	-	Homo sapiens	Homo sapiens
834468	10114	8994	115420	114475	RP1-8L15.1	-	HIPK3	LIMD1	DYRK6|FIST3|PKY|YAK1	-	Two-hybrid	physical	Colland F (2004)	PUBMED:15231748	9606	9606	High Throughput	-	-	-	-	BIOGRID	Q9H422	A8KAE4	NP_001265092|NP_001041665|NP_001265091|NP_005725	Q9UGP4	-	NP_055055	-	-	-	-	-	-	Homo sapiens	Homo sapiens
838182	155348	8994	1205538	114475	HIV1gp1	-	gag-pol	LIMD1	-	-	Affinity Capture-MS	physical	Jaeger S (2012)	PUBMED:22190034	11676	9606	High Throughput	-	-	HIV1 gene: gag-pol P04585|PRO_0000223620|P04585#PRO_0000223620|NP_057849, protein: PR P04585|PRO_0000038665|P04585#PRO_0000038665|NP_705926.1|HIV1 gene: gag-pol P04585|PRO_0000223620|P04585#PRO_0000223620|NP_057849, protein: gag-pol P04585|PRO_0000223620|P04585#PRO_0000223620|NP_057849	-	BIOGRID	P04585	-	NP_057849	Q9UGP4	-	NP_055055	-	-	-	-	-	-	Human Immunodeficiency Virus 1	Homo sapiens
913469	9113	8994	114563	114475	-	-	LATS1	LIMD1	WARTS|wts	-	Proximity Label-MS	physical	Couzens AL (2013)	PUBMED:24255178	9606	9606	High Throughput	1	-	-	-	BIOGRID	O95835	-	NP_001257448|NP_004681	Q9UGP4	-	NP_055055	-	-	-	-	-	-	Homo sapiens	Homo sapiens
913534	26524	8994	117727	114475	-	-	LATS2	LIMD1	KPM	-	Affinity Capture-MS	physical	Couzens AL (2013)	PUBMED:24255178	9606	9606	High Throughput	0.93	-	-	-	BIOGRID	Q9NRM7	A0A024RDM3	NP_055387	Q9UGP4	-	NP_055055	-	-	-	-	-	-	Homo sapiens	Homo sapiens
913535	26524	8994	117727	114475	-	-	LATS2	LIMD1	KPM	-	Proximity Label-MS	physical	Couzens AL (2013)	PUBMED:24255178	9606	9606	High Throughput	1	-	-	-	BIOGRID	Q9NRM7	A0A024RDM3	NP_055387	Q9UGP4	-	NP_055055	-	-	-	-	-	-	Homo sapiens	Homo sapiens
922585	51759	8994	119716	114475	-	-	C9orf78	LIMD1	HCA59|HSPC220|bA409K20.3	-	Co-fractionation	physical	Kristensen AR (2012)	PUBMED:22863883	9606	9606	High Throughput	-	-	-	-	BIOGRID	Q9NZ63	-	NP_057604	Q9UGP4	-	NP_055055	BTO:0000567	HeLa cell	cell line	DOID:3702	cervical adenocarcinoma	-	Homo sapiens	Homo sapiens
922586	10938	8994	116138	114475	CDABP0131	-	EHD1	LIMD1	H-PAST|HPAST1|PAST|PAST1	-	Co-fractionation	physical	Kristensen AR (2012)	PUBMED:22863883	9606	9606	High Throughput	-	-	-	-	BIOGRID	Q9H4M9	B2R5U3|A0A024R571	NP_001269373|NP_006786|NP_001269374	Q9UGP4	-	NP_055055	BTO:0000567	HeLa cell	cell line	DOID:3702	cervical adenocarcinoma	-	Homo sapiens	Homo sapiens
922587	11328	8994	116456	114475	tcag7.1121	-	FKBP9	LIMD1	FKBP60|FKBP63|PPIase	-	Co-fractionation	physical	Kristensen AR (2012)	PUBMED:22863883	9606	9606	High Throughput	-	-	-	-	BIOGRID	O95302	A7YQ73	NP_009201|NP_001271272|NP_001271270	Q9UGP4	-	NP_055055	BTO:0000567	HeLa cell	cell line	DOID:3702	cervical adenocarcinoma	-	Homo sapiens	Homo sapiens
922588	9329	8994	114738	114475	-	-	GTF3C4	LIMD1	KAT12|TFIII90|TFIIIC290|TFIIIC90|TFIIICDELTA	-	Co-fractionation	physical	Kristensen AR (2012)	PUBMED:22863883	9606	9606	High Throughput	-	-	-	-	BIOGRID	Q9UKN8	B3KNH2	NP_036336	Q9UGP4	-	NP_055055	BTO:0000567	HeLa cell	cell line	DOID:3702	cervical adenocarcinoma	-	Homo sapiens	Homo sapiens
922589	5335	8994	111351	114475	RP3-511B24.2	-	PLCG1	LIMD1	NCKAP3|PLC-II|PLC1|PLC148|PLCgamma1	-	Co-fractionation	physical	Kristensen AR (2012)	PUBMED:22863883	9606	9606	High Throughput	-	-	-	-	BIOGRID	P19174	Q4LE43|Q9UFY1	NP_002651|NP_877963	Q9UGP4	-	NP_055055	BTO:0000567	HeLa cell	cell line	DOID:3702	cervical adenocarcinoma	-	Homo sapiens	Homo sapiens
922590	5834	8994	111792	114475	RP5-965G21.1	-	PYGB	LIMD1	GPBB	-	Co-fractionation	physical	Kristensen AR (2012)	PUBMED:22863883	9606	9606	High Throughput	-	-	-	-	BIOGRID	P11216	-	NP_002853	Q9UGP4	-	NP_055055	BTO:0000567	HeLa cell	cell line	DOID:3702	cervical adenocarcinoma	-	Homo sapiens	Homo sapiens
922591	55236	8994	120529	114475	-	-	UBA6	LIMD1	E1-L2|MOP-4|UBE1L2	-	Co-fractionation	physical	Kristensen AR (2012)	PUBMED:22863883	9606	9606	High Throughput	-	-	-	-	BIOGRID	A0AVT1	A0A024RDB0	NP_060697	Q9UGP4	-	NP_055055	BTO:0000567	HeLa cell	cell line	DOID:3702	cervical adenocarcinoma	-	Homo sapiens	Homo sapiens
922592	55148	8994	120451	114475	-	-	UBR7	LIMD1	C14orf130	-	Co-fractionation	physical	Kristensen AR (2012)	PUBMED:22863883	9606	9606	High Throughput	-	-	-	-	BIOGRID	Q8N806	-	NP_786924	Q9UGP4	-	NP_055055	BTO:0000567	HeLa cell	cell line	DOID:3702	cervical adenocarcinoma	-	Homo sapiens	Homo sapiens
1106426	8994	7189	114475	113041	-	-	LIMD1	TRAF6	-	MGC:3310|RNF85	Affinity Capture-Western	physical	Feng Y (2007)	PUBMED:17092936	9606	9606	Low Throughput	-	-	-	-	BIOGRID	Q9UGP4	-	NP_055055	Q9Y4K3	-	NP_004611|NP_665802	-	-	-	-	-	-	Homo sapiens	Homo sapiens
1106430	8994	7189	114475	113041	-	-	LIMD1	TRAF6	-	MGC:3310|RNF85	Reconstituted Complex	physical	Feng Y (2007)	PUBMED:17092936	9606	9606	Low Throughput	-	-	-	-	BIOGRID	Q9UGP4	-	NP_055055	Q9Y4K3	-	NP_004611|NP_665802	-	-	-	-	-	-	Homo sapiens	Homo sapiens
1179140	442247	8994	138138	114475	-	-	RFPL4B	LIMD1	RNF211	-	Affinity Capture-MS	physical	Huttlin EL (2015)	PUBMED:26186194	9606	9606	High Throughput	0.950561	-	Interaction also contained in second paper after re-analysis of the data, Architecture of the human interactome defines protein communities and disease networks, PUBMED:28514442|Quantitative scores are a modified CompPASS score derived from Sowa et al., Cell, 2009 (PMID 19615732). The cut-off threshold is > 0.75.	-	BIOGRID	Q6ZWI9	-	NP_001013756	Q9UGP4	-	NP_055055	-	-	-	-	-	-	Homo sapiens	Homo sapiens
1185311	9796	8994	115139	114475	-	-	PHYHIP	LIMD1	DYRK1AP3|PAHX-AP|PAHXAP1	-	Affinity Capture-MS	physical	Huttlin EL (2015)	PUBMED:26186194	9606	9606	High Throughput	0.999937	-	Interaction also contained in second paper after re-analysis of the data, Architecture of the human interactome defines protein communities and disease networks, PUBMED:28514442|Quantitative scores are a modified CompPASS score derived from Sowa et al., Cell, 2009 (PMID 19615732). The cut-off threshold is > 0.75.	-	BIOGRID	Q92561	-	NP_001092805|NP_001350240|NP_055574|NP_001350241	Q9UGP4	-	NP_055055	-	-	-	-	-	-	Homo sapiens	Homo sapiens
1185918	85329	8994	124475	114475	-	-	LGALS12	LIMD1	GAL12|GRIP1	-	Affinity Capture-MS	physical	Huttlin EL (2015)	PUBMED:26186194	9606	9606	High Throughput	0.978001	-	Interaction also contained in second paper after re-analysis of the data, Architecture of the human interactome defines protein communities and disease networks, PUBMED:28514442|Quantitative scores are a modified CompPASS score derived from Sowa et al., Cell, 2009 (PMID 19615732). The cut-off threshold is > 0.75.	-	BIOGRID	Q96DT0	-	NP_001136008|NP_149092|NP_001136010|NP_001136009|NP_001136007	Q9UGP4	-	NP_055055	-	-	-	-	-	-	Homo sapiens	Homo sapiens
1192049	2803	8994	109065	114475	-	-	GOLGA4	LIMD1	CRPF46|GCP2|GOLG|MU-RMS-40.18|p230	-	Affinity Capture-MS	physical	Huttlin EL (2015)	PUBMED:26186194	9606	9606	High Throughput	0.999991	-	Interaction also contained in second paper after re-analysis of the data, Architecture of the human interactome defines protein communities and disease networks, PUBMED:28514442|Quantitative scores are a modified CompPASS score derived from Sowa et al., Cell, 2009 (PMID 19615732). The cut-off threshold is > 0.75.	-	BIOGRID	Q13439	Q49A56	NP_001166184|NP_002069	Q9UGP4	-	NP_055055	-	-	-	-	-	-	Homo sapiens	Homo sapiens
1195160	92346	8994	124939	114475	RP1-106H8.1	-	C1orf105	LIMD1	-	-	Affinity Capture-MS	physical	Huttlin EL (2015)	PUBMED:26186194	9606	9606	High Throughput	0.969764	-	Interaction also contained in second paper after re-analysis of the data, Architecture of the human interactome defines protein communities and disease networks, PUBMED:28514442|Quantitative scores are a modified CompPASS score derived from Sowa et al., Cell, 2009 (PMID 19615732). The cut-off threshold is > 0.75.	-	BIOGRID	O95561	Q5R3C7	NP_001287689|NP_640333	Q9UGP4	-	NP_055055	-	-	-	-	-	-	Homo sapiens	Homo sapiens
1196370	7205	8994	113056	114475	tcag7.1300	-	TRIP6	LIMD1	OIP-1|OIP1|TRIP-6|TRIP6i2|ZRP-1	-	Affinity Capture-MS	physical	Huttlin EL (2015)	PUBMED:26186194	9606	9606	High Throughput	0.999754	-	Interaction also contained in second paper after re-analysis of the data, Architecture of the human interactome defines protein communities and disease networks, PUBMED:28514442|Quantitative scores are a modified CompPASS score derived from Sowa et al., Cell, 2009 (PMID 19615732). The cut-off threshold is > 0.75.	-	BIOGRID	Q15654	-	NP_003293	Q9UGP4	-	NP_055055	-	-	-	-	-	-	Homo sapiens	Homo sapiens
1198129	6790	8994	112666	114475	RP5-1167H4.6	-	AURKA	LIMD1	AIK|ARK1|AURA|AURORA2|BTAK|PPP1R47|STK15|STK6|STK7	-	Affinity Capture-MS	physical	Huttlin EL (2015)	PUBMED:26186194	9606	9606	High Throughput	0.998919	-	Interaction also contained in second paper after re-analysis of the data, Architecture of the human interactome defines protein communities and disease networks, PUBMED:28514442|Quantitative scores are a modified CompPASS score derived from Sowa et al., Cell, 2009 (PMID 19615732). The cut-off threshold is > 0.75.	-	BIOGRID	O14965	-	NP_001310233|NP_940836|NP_940837|NP_003591|NP_001310232|NP_001310234|NP_940835|NP_940838|NP_940839	Q9UGP4	-	NP_055055	-	-	-	-	-	-	Homo sapiens	Homo sapiens
1240191	9113	8994	114563	114475	-	-	LATS1	LIMD1	WARTS|wts	-	Affinity Capture-Western	physical	Das Thakur M (2010)	PUBMED:20303269	9606	9606	Low Throughput	-	-	-	-	BIOGRID	O95835	-	NP_001257448|NP_004681	Q9UGP4	-	NP_055055	-	-	-	-	-	-	Homo sapiens	Homo sapiens
1240192	26524	8994	117727	114475	-	-	LATS2	LIMD1	KPM	-	Affinity Capture-Western	physical	Das Thakur M (2010)	PUBMED:20303269	9606	9606	Low Throughput	-	-	-	-	BIOGRID	Q9NRM7	A0A024RDM3	NP_055387	Q9UGP4	-	NP_055055	-	-	-	-	-	-	Homo sapiens	Homo sapiens
1241786	9113	8994	114563	114475	-	-	LATS1	LIMD1	WARTS|wts	-	Affinity Capture-Western	physical	Codelia VA (2014)	PUBMED:25127217	9606	9606	Low Throughput	-	-	-	-	BIOGRID	O95835	-	NP_001257448|NP_004681	Q9UGP4	-	NP_055055	-	-	-	-	-	-	Homo sapiens	Homo sapiens
1430128	117178	8994	125567	114475	-	-	SSX2IP	LIMD1	ADIP	-	Proximity Label-MS	physical	Gupta GD (2015)	PUBMED:26638075	9606	9606	High Throughput	-	-	BioID	-	BIOGRID	Q9Y2D8	B7ZB07	NP_054740|NP_001159766|NP_001159767|NP_001159889|NP_001159765	Q9UGP4	-	NP_055055	-	-	-	-	-	-	Homo sapiens	Homo sapiens
1431168	9859	8994	115193	114475	-	-	CEP170	LIMD1	FAM68A|KAB|KIAA0470	-	Proximity Label-MS	physical	Gupta GD (2015)	PUBMED:26638075	9606	9606	High Throughput	-	-	BioID	-	BIOGRID	Q5SW79	-	NP_001035864|NP_055627|NP_001035863	Q9UGP4	-	NP_055055	-	-	-	-	-	-	Homo sapiens	Homo sapiens
1431664	116840	8994	125533	114475	PP1221	-	CNTROB	LIMD1	LIP8	-	Proximity Label-MS	physical	Gupta GD (2015)	PUBMED:26638075	9606	9606	High Throughput	-	-	BioID	-	BIOGRID	Q8N137	-	NP_001340138|NP_001032221|NP_444279|NP_001317053|NP_001340133|NP_001340132|NP_001340131|NP_001340137|NP_001340136|NP_001340135|NP_001340134	Q9UGP4	-	NP_055055	-	-	-	-	-	-	Homo sapiens	Homo sapiens
1433133	4957	8994	111010	114475	RP11-187B3.1	-	ODF2	LIMD1	CT134|ODF2/1|ODF2/2|ODF84	-	Proximity Label-MS	physical	Gupta GD (2015)	PUBMED:26638075	9606	9606	High Throughput	-	-	BioID	-	BIOGRID	Q5BJF6	A0A024R8A5|B4DUU0|A0A024R8A4|B4DX03|B4DX85|B3KSD5	NP_702918|NP_002531|NP_702911|NP_702910|NP_702913|NP_702915|NP_702914|NP_702917|NP_001338512|NP_001338513|NP_001338510|NP_001338511|NP_001338516|NP_001338517|NP_001338514|NP_001338515|NP_001338509|NP_001338508|NP_001338507|NP_001338506|NP_001229283|NP_001229282|NP_001229281	Q9UGP4	-	NP_055055	-	-	-	-	-	-	Homo sapiens	Homo sapiens
1434272	6491	8994	112382	114475	RP1-18D14.8	-	STIL	LIMD1	MCPH7|SIL	-	Proximity Label-MS	physical	Gupta GD (2015)	PUBMED:26638075	9606	9606	High Throughput	-	-	BioID	-	BIOGRID	Q15468	E9PSF2|B7ZLW5|Q7Z626	NP_001269866|NP_001041631|NP_001269867|NP_003026|NP_001269865|NP_001269868	Q9UGP4	-	NP_055055	-	-	-	-	-	-	Homo sapiens	Homo sapiens
1439424	7514	8994	113348	114475	-	-	XPO1	LIMD1	CRM1|emb|exp1	-	Affinity Capture-MS	physical	Kirli K (2015)	PUBMED:26673895	9606	9606	High Throughput	-	-	Cargo A|Intreaction in the presence of RanGTP	-	BIOGRID	O14980	B3KWD0	NP_003391	Q9UGP4	-	NP_055055	-	-	-	-	-	-	Homo sapiens	Homo sapiens
1449008	5518	8994	111510	114475	-	-	PPP2R1A	LIMD1	PP2A-Aalpha|PP2AAALPHA|PR65A	-	Affinity Capture-MS	physical	Hein MY (2015)	PUBMED:26496610	9606	9606	High Throughput	-	-	interaction detected by quantitative BAC-GFP interactomics (QUBIC)	-	BIOGRID	P30153	A8K7B7	NP_001350585|NP_055040	Q9UGP4	-	NP_055055	-	-	-	-	-	-	Homo sapiens	Homo sapiens
1463755	51792	8994	206176	114475	-	-	Ppp2r1a	LIMD1	6330556D22Rik|PP2A|PR65	-	Affinity Capture-MS	physical	Hein MY (2015)	PUBMED:26496610	10090	9606	High Throughput	-	-	interaction detected by quantitative BAC-GFP interactomics (QUBIC)	-	BIOGRID	Q76MZ3	-	NP_058587	Q9UGP4	-	NP_055055	-	-	-	-	-	-	Mus musculus	Homo sapiens
1463756	235542	8994	231679	114475	-	-	Ppp2r3a	LIMD1	3222402P14Rik|A730042E07	-	Affinity Capture-MS	physical	Hein MY (2015)	PUBMED:26496610	10090	9606	High Throughput	-	-	interaction detected by quantitative BAC-GFP interactomics (QUBIC)	-	BIOGRID	-	G3X9E8|Q8BXX8|Q3V1Y6|B2RXC8	NP_001154834|NP_742156	Q9UGP4	-	NP_055055	-	-	-	-	-	-	Mus musculus	Homo sapiens
1515215	7428	8994	113269	114475	-	-	VHL	LIMD1	HRCA1|RCA1|VHL1|pVHL	-	Affinity Capture-Western	physical	Zhang CS (2015)	PUBMED:26215701	9606	9606	Low Throughput	-	-	Figure 4	-	BIOGRID	P40337	A0A024R2F2	NP_000542|NP_937799	Q9UGP4	-	NP_055055	-	-	-	-	-	-	Homo sapiens	Homo sapiens
1515217	22836	8994	116510	114475	-	-	RHOBTB3	LIMD1	-	-	Affinity Capture-Western	physical	Zhang CS (2015)	PUBMED:26215701	9606	9606	Low Throughput	-	-	Figure 5	-	BIOGRID	O94955	-	NP_055714	Q9UGP4	-	NP_055055	-	-	-	-	-	-	Homo sapiens	Homo sapiens
1515218	8994	8994	114475	114475	-	-	LIMD1	LIMD1	-	-	Affinity Capture-Western	physical	Zhang CS (2015)	PUBMED:26215701	9606	9606	Low Throughput	-	-	Figure 5|dimer	-	BIOGRID	Q9UGP4	-	NP_055055	Q9UGP4	-	NP_055055	-	-	-	-	-	-	Homo sapiens	Homo sapiens
1515219	8994	22836	114475	116510	-	-	LIMD1	RHOBTB3	-	-	Affinity Capture-Western	physical	Zhang CS (2015)	PUBMED:26215701	9606	9606	Low Throughput	-	-	Figure 5	-	BIOGRID	Q9UGP4	-	NP_055055	O94955	-	NP_055714	-	-	-	-	-	-	Homo sapiens	Homo sapiens
1515220	8994	54583	114475	120060	-	PNAS-118	LIMD1	EGLN1	-	C1orf12|ECYT3|HIF-PH2|HIFPH2|HPH-2|HPH2|PHD2|SM20|ZMYND6	Affinity Capture-Western	physical	Zhang CS (2015)	PUBMED:26215701	9606	9606	Low Throughput	-	-	Figure 5	-	BIOGRID	Q9UGP4	-	NP_055055	Q9GZT9	R4SCQ0	NP_001364189|NP_071334|NP_001364190	-	-	-	-	-	-	Homo sapiens	Homo sapiens
1515221	8994	7428	114475	113269	-	-	LIMD1	VHL	-	HRCA1|RCA1|VHL1|pVHL	Affinity Capture-Western	physical	Zhang CS (2015)	PUBMED:26215701	9606	9606	Low Throughput	-	-	Figure 5	-	BIOGRID	Q9UGP4	-	NP_055055	P40337	A0A024R2F2	NP_000542|NP_937799	-	-	-	-	-	-	Homo sapiens	Homo sapiens
2219580	5523	8994	111515	114475	-	-	PPP2R3A	LIMD1	PPP2R3|PR130|PR72	-	Affinity Capture-MS	physical	Huttlin EL (2017)	PUBMED:28514442	9606	9606	High Throughput	1	-	Quantitative scores are a modified CompPASS score derived from Sowa et al., Cell, 2009 (PMID 19615732). The cut-off threshold is > 0.75.	-	BIOGRID	Q06190	-	NP_871626|NP_002709|NP_001177376	Q9UGP4	-	NP_055055	-	-	-	-	-	-	Homo sapiens	Homo sapiens
2223366	11000	8994	116193	114475	PSEC0067	-	SLC27A3	LIMD1	ACSVL3|FATP3|VLCS-3	-	Affinity Capture-MS	physical	Huttlin EL (2017)	PUBMED:28514442	9606	9606	High Throughput	0.999987	-	Quantitative scores are a modified CompPASS score derived from Sowa et al., Cell, 2009 (PMID 19615732). The cut-off threshold is > 0.75.	-	BIOGRID	Q5K4L6	-	NP_001304858|NP_077306	Q9UGP4	-	NP_055055	-	-	-	-	-	-	Homo sapiens	Homo sapiens
2227061	2803	8994	109065	114475	-	-	GOLGA4	LIMD1	CRPF46|GCP2|GOLG|MU-RMS-40.18|p230	-	Affinity Capture-MS	physical	Huttlin EL (2017)	PUBMED:28514442	9606	9606	High Throughput	0.999883	-	Quantitative scores are a modified CompPASS score derived from Sowa et al., Cell, 2009 (PMID 19615732). The cut-off threshold is > 0.75.|Re-analysis of the data from the first paper, The BioPlex Network: A Systematic Exploration of the Human Interactome, PUBMED:26186194	-	BIOGRID	Q13439	Q49A56	NP_001166184|NP_002069	Q9UGP4	-	NP_055055	-	-	-	-	-	-	Homo sapiens	Homo sapiens
2230187	9796	8994	115139	114475	-	-	PHYHIP	LIMD1	DYRK1AP3|PAHX-AP|PAHXAP1	-	Affinity Capture-MS	physical	Huttlin EL (2017)	PUBMED:28514442	9606	9606	High Throughput	0.999527	-	Quantitative scores are a modified CompPASS score derived from Sowa et al., Cell, 2009 (PMID 19615732). The cut-off threshold is > 0.75.|Re-analysis of the data from the first paper, The BioPlex Network: A Systematic Exploration of the Human Interactome, PUBMED:26186194	-	BIOGRID	Q92561	-	NP_001092805|NP_001350240|NP_055574|NP_001350241	Q9UGP4	-	NP_055055	-	-	-	-	-	-	Homo sapiens	Homo sapiens
2230467	9404	8994	114801	114475	-	-	LPXN	LIMD1	LDPL	-	Affinity Capture-MS	physical	Huttlin EL (2017)	PUBMED:28514442	9606	9606	High Throughput	0.999477	-	Quantitative scores are a modified CompPASS score derived from Sowa et al., Cell, 2009 (PMID 19615732). The cut-off threshold is > 0.75.	-	BIOGRID	O60711	-	NP_004802|NP_001294880|NP_001137467	Q9UGP4	-	NP_055055	-	-	-	-	-	-	Homo sapiens	Homo sapiens
2231744	79177	8994	122594	114475	-	-	ZNF576	LIMD1	-	-	Affinity Capture-MS	physical	Huttlin EL (2017)	PUBMED:28514442	9606	9606	High Throughput	0.999178	-	Quantitative scores are a modified CompPASS score derived from Sowa et al., Cell, 2009 (PMID 19615732). The cut-off threshold is > 0.75.	-	BIOGRID	Q9H609	A0A024R0T0	NP_001138819|NP_077303	Q9UGP4	-	NP_055055	-	-	-	-	-	-	Homo sapiens	Homo sapiens
2232597	283933	8994	129710	114475	-	-	ZNF843	LIMD1	-	-	Affinity Capture-MS	physical	Huttlin EL (2017)	PUBMED:28514442	9606	9606	High Throughput	0.99889	-	Quantitative scores are a modified CompPASS score derived from Sowa et al., Cell, 2009 (PMID 19615732). The cut-off threshold is > 0.75.	-	BIOGRID	Q8N446	-	NP_001129981	Q9UGP4	-	NP_055055	-	-	-	-	-	-	Homo sapiens	Homo sapiens
2235504	4005	8994	110191	114475	-	-	LMO2	LIMD1	RBTN2|RBTNL1|RHOM2|TTG2	-	Affinity Capture-MS	physical	Huttlin EL (2017)	PUBMED:28514442	9606	9606	High Throughput	0.997306	-	Quantitative scores are a modified CompPASS score derived from Sowa et al., Cell, 2009 (PMID 19615732). The cut-off threshold is > 0.75.	-	BIOGRID	P25791	-	NP_001135787|NP_005565|NP_001135788	Q9UGP4	-	NP_055055	-	-	-	-	-	-	Homo sapiens	Homo sapiens
2235829	64518	8994	122203	114475	-	-	TEKT3	LIMD1	-	-	Affinity Capture-MS	physical	Huttlin EL (2017)	PUBMED:28514442	9606	9606	High Throughput	0.997053	-	Quantitative scores are a modified CompPASS score derived from Sowa et al., Cell, 2009 (PMID 19615732). The cut-off threshold is > 0.75.	-	BIOGRID	Q9BXF9	-	NP_114104	Q9UGP4	-	NP_055055	-	-	-	-	-	-	Homo sapiens	Homo sapiens
2236180	7205	8994	113056	114475	tcag7.1300	-	TRIP6	LIMD1	OIP-1|OIP1|TRIP-6|TRIP6i2|ZRP-1	-	Affinity Capture-MS	physical	Huttlin EL (2017)	PUBMED:28514442	9606	9606	High Throughput	0.996757	-	Quantitative scores are a modified CompPASS score derived from Sowa et al., Cell, 2009 (PMID 19615732). The cut-off threshold is > 0.75.|Re-analysis of the data from the first paper, The BioPlex Network: A Systematic Exploration of the Human Interactome, PUBMED:26186194	-	BIOGRID	Q15654	-	NP_003293	Q9UGP4	-	NP_055055	-	-	-	-	-	-	Homo sapiens	Homo sapiens
2237595	9064	8994	114524	114475	RP11-4K3__A.7	-	MAP3K6	LIMD1	ASK2|MAPKKK6|MEKK6	-	Affinity Capture-MS	physical	Huttlin EL (2017)	PUBMED:28514442	9606	9606	High Throughput	0.995447	-	Quantitative scores are a modified CompPASS score derived from Sowa et al., Cell, 2009 (PMID 19615732). The cut-off threshold is > 0.75.	-	BIOGRID	O95382	-	NP_001284538|NP_004663	Q9UGP4	-	NP_055055	-	-	-	-	-	-	Homo sapiens	Homo sapiens
2240043	53349	8994	119749	114475	PP10436	-	ZFYVE1	LIMD1	DFCP1|PPP1R172|SR3|TAFF1|ZNFN2A1	-	Affinity Capture-MS	physical	Huttlin EL (2017)	PUBMED:28514442	9606	9606	High Throughput	0.992133	-	Quantitative scores are a modified CompPASS score derived from Sowa et al., Cell, 2009 (PMID 19615732). The cut-off threshold is > 0.75.	-	BIOGRID	Q9HBF4	-	NP_001268663|NP_067083|NP_848535|NP_001268664	Q9UGP4	-	NP_055055	-	-	-	-	-	-	Homo sapiens	Homo sapiens
2240202	6790	8994	112666	114475	RP5-1167H4.6	-	AURKA	LIMD1	AIK|ARK1|AURA|AURORA2|BTAK|PPP1R47|STK15|STK6|STK7	-	Affinity Capture-MS	physical	Huttlin EL (2017)	PUBMED:28514442	9606	9606	High Throughput	0.991858	-	Quantitative scores are a modified CompPASS score derived from Sowa et al., Cell, 2009 (PMID 19615732). The cut-off threshold is > 0.75.|Re-analysis of the data from the first paper, The BioPlex Network: A Systematic Exploration of the Human Interactome, PUBMED:26186194	-	BIOGRID	O14965	-	NP_001310233|NP_940836|NP_940837|NP_003591|NP_001310232|NP_001310234|NP_940835|NP_940838|NP_940839	Q9UGP4	-	NP_055055	-	-	-	-	-	-	Homo sapiens	Homo sapiens
2246097	23087	8994	116716	114475	-	-	TRIM35	LIMD1	HLS5|MAIR	-	Affinity Capture-MS	physical	Huttlin EL (2017)	PUBMED:28514442	9606	9606	High Throughput	0.976354	-	Quantitative scores are a modified CompPASS score derived from Sowa et al., Cell, 2009 (PMID 19615732). The cut-off threshold is > 0.75.	-	BIOGRID	Q9UPQ4	E5RGB3	NP_741983|NP_001291424	Q9UGP4	-	NP_055055	-	-	-	-	-	-	Homo sapiens	Homo sapiens
2249066	85329	8994	124475	114475	-	-	LGALS12	LIMD1	GAL12|GRIP1	-	Affinity Capture-MS	physical	Huttlin EL (2017)	PUBMED:28514442	9606	9606	High Throughput	0.963981	-	Quantitative scores are a modified CompPASS score derived from Sowa et al., Cell, 2009 (PMID 19615732). The cut-off threshold is > 0.75.|Re-analysis of the data from the first paper, The BioPlex Network: A Systematic Exploration of the Human Interactome, PUBMED:26186194	-	BIOGRID	Q96DT0	-	NP_001136008|NP_149092|NP_001136010|NP_001136009|NP_001136007	Q9UGP4	-	NP_055055	-	-	-	-	-	-	Homo sapiens	Homo sapiens
2252028	9260	8994	114682	114475	-	-	PDLIM7	LIMD1	LMP1|LMP3	-	Affinity Capture-MS	physical	Huttlin EL (2017)	PUBMED:28514442	9606	9606	High Throughput	0.948731	-	Quantitative scores are a modified CompPASS score derived from Sowa et al., Cell, 2009 (PMID 19615732). The cut-off threshold is > 0.75.	-	BIOGRID	Q9NR12	-	NP_976227|NP_005442|NP_998801	Q9UGP4	-	NP_055055	-	-	-	-	-	-	Homo sapiens	Homo sapiens
2258867	92346	8994	124939	114475	RP1-106H8.1	-	C1orf105	LIMD1	-	-	Affinity Capture-MS	physical	Huttlin EL (2017)	PUBMED:28514442	9606	9606	High Throughput	0.899753	-	Quantitative scores are a modified CompPASS score derived from Sowa et al., Cell, 2009 (PMID 19615732). The cut-off threshold is > 0.75.|Re-analysis of the data from the first paper, The BioPlex Network: A Systematic Exploration of the Human Interactome, PUBMED:26186194	-	BIOGRID	O95561	Q5R3C7	NP_001287689|NP_640333	Q9UGP4	-	NP_055055	-	-	-	-	-	-	Homo sapiens	Homo sapiens
2260771	442247	8994	138138	114475	-	-	RFPL4B	LIMD1	RNF211	-	Affinity Capture-MS	physical	Huttlin EL (2017)	PUBMED:28514442	9606	9606	High Throughput	0.882999	-	Quantitative scores are a modified CompPASS score derived from Sowa et al., Cell, 2009 (PMID 19615732). The cut-off threshold is > 0.75.|Re-analysis of the data from the first paper, The BioPlex Network: A Systematic Exploration of the Human Interactome, PUBMED:26186194	-	BIOGRID	Q6ZWI9	-	NP_001013756	Q9UGP4	-	NP_055055	-	-	-	-	-	-	Homo sapiens	Homo sapiens
2269301	5202	8994	111224	114475	HSPC231	-	PFDN2	LIMD1	PFD2	-	Affinity Capture-MS	physical	Huttlin EL (2017)	PUBMED:28514442	9606	9606	High Throughput	0.792579	-	Quantitative scores are a modified CompPASS score derived from Sowa et al., Cell, 2009 (PMID 19615732). The cut-off threshold is > 0.75.	-	BIOGRID	Q9UHV9	B1AQP2	NP_036526	Q9UGP4	-	NP_055055	-	-	-	-	-	-	Homo sapiens	Homo sapiens
2397957	3191	8994	109432	114475	P/OKcl.14	-	HNRNPL	LIMD1	HNRPL|hnRNP-L	-	Affinity Capture-RNA	physical	Fei T (2017)	PUBMED:28611215	9606	9606	High Throughput	-	-	-	-	BIOGRID	P14866	Q6NTA2	NP_001524|NP_001005335|NP_001372580	Q9UGP4	-	NP_055055	-	-	-	-	-	-	Homo sapiens	Homo sapiens
2463973	112399	8994	125185	114475	-	-	EGLN3	LIMD1	HIFP4H3|HIFPH3|PHD3	-	Affinity Capture-MS	physical	Rodriguez J (2016)	PUBMED:26972000	9606	9606	High Throughput	-	-	Source of EGLN3 not clear	-	BIOGRID	Q9H6Z9	F8W1G2	NP_001295032|NP_071356	Q9UGP4	-	NP_055055	-	-	-	-	-	-	Homo sapiens	Homo sapiens
2467439	5518	8994	111510	114475	-	-	PPP2R1A	LIMD1	PP2A-Aalpha|PP2AAALPHA|PR65A	-	Affinity Capture-MS	physical	Yadav L (2017)	PUBMED:28330616	9606	9606	High Throughput	-	-	-	-	BIOGRID	P30153	A8K7B7	NP_001350585|NP_055040	Q9UGP4	-	NP_055055	-	-	-	-	-	-	Homo sapiens	Homo sapiens
2468239	5518	8994	111510	114475	-	-	PPP2R1A	LIMD1	PP2A-Aalpha|PP2AAALPHA|PR65A	-	Proximity Label-MS	physical	Yadav L (2017)	PUBMED:28330616	9606	9606	High Throughput	-	-	-	-	BIOGRID	P30153	A8K7B7	NP_001350585|NP_055040	Q9UGP4	-	NP_055055	-	-	-	-	-	-	Homo sapiens	Homo sapiens
2493643	6047	8994	111974	114475	RES4-26	-	RNF4	LIMD1	SLX5|SNURF	-	Affinity Capture-MS	physical	Kumar R (2017)	PUBMED:29180619	9606	9606	High Throughput	-	-	-	-	BIOGRID	P78317	-	NP_001171939|NP_001171938|NP_002929	Q9UGP4	-	NP_055055	-	-	-	-	-	-	Homo sapiens	Homo sapiens
2519580	2100	8994	108404	114475	-	-	ESR2	LIMD1	ER-BETA|ESR-BETA|ESRB|ESTRB|Erb|NR3A2	-	Affinity Capture-MS	physical	Giurato G (2018)	PUBMED:29509190	9606	9606	High Throughput	-	-	-	-	BIOGRID	Q92731	Q0PTK2|Q7LCB3|F1D8N3	NP_001201832|NP_001428|NP_001201831|NP_001278641|NP_001035365|NP_001278652|NP_001258805|NP_001258806	Q9UGP4	-	NP_055055	-	-	-	-	-	-	Homo sapiens	Homo sapiens
2597028	675	8994	107142	114475	RP11-298P3.4	-	BRCA2	LIMD1	BRCC2|BROVCA2|FACD|FAD|FAD1|FANCD|FANCD1|GLM3|PNCA2|XRCC11	-	Two-hybrid	physical	Hou X (2016)	PUBMED:27656835	9606	9606	Low Throughput	-	-	-	-	BIOGRID	P51587	-	NP_000050	Q9UGP4	-	NP_055055	-	-	-	-	-	-	Homo sapiens	Homo sapiens
2597029	675	8994	107142	114475	RP11-298P3.4	-	BRCA2	LIMD1	BRCC2|BROVCA2|FACD|FAD|FAD1|FANCD|FANCD1|GLM3|PNCA2|XRCC11	-	Affinity Capture-Western	physical	Hou X (2016)	PUBMED:27656835	9606	9606	Low Throughput	-	-	-	-	BIOGRID	P51587	-	NP_000050	Q9UGP4	-	NP_055055	-	-	-	-	-	-	Homo sapiens	Homo sapiens
2597030	675	8994	107142	114475	RP11-298P3.4	-	BRCA2	LIMD1	BRCC2|BROVCA2|FACD|FAD|FAD1|FANCD|FANCD1|GLM3|PNCA2|XRCC11	-	Reconstituted Complex	physical	Hou X (2016)	PUBMED:27656835	9606	9606	Low Throughput	-	-	-	-	BIOGRID	P51587	-	NP_000050	Q9UGP4	-	NP_055055	-	-	-	-	-	-	Homo sapiens	Homo sapiens
2620975	636	8994	107105	114475	RP11-817I4.1	-	BICD1	LIMD1	BICD	-	Proximity Label-MS	physical	Redwine WB (2017)	PUBMED:28718761	9606	9606	High Throughput	-	-	-	-	BIOGRID	Q96G01	A8MVZ6	NP_001003398|NP_001705	Q9UGP4	-	NP_055055	-	-	-	-	-	-	Homo sapiens	Homo sapiens
2621160	23299	8994	116891	114475	RP11-476B13.3	-	BICD2	LIMD1	SMALED2|bA526D8.1	-	Proximity Label-MS	physical	Redwine WB (2017)	PUBMED:28718761	9606	9606	High Throughput	-	-	-	-	BIOGRID	Q8TD16	Q96FU2	NP_056065|NP_001003800	Q9UGP4	-	NP_055055	-	-	-	-	-	-	Homo sapiens	Homo sapiens
2621528	51199	8994	119372	114475	-	-	NIN	LIMD1	SCKL7	-	Proximity Label-MS	physical	Redwine WB (2017)	PUBMED:28718761	9606	9606	High Throughput	-	-	-	-	BIOGRID	Q8N4C6	Q5XUU0	NP_057434|NP_891989|NP_891991|NP_065972	Q9UGP4	-	NP_055055	-	-	-	-	-	-	Homo sapiens	Homo sapiens
2621643	22981	8994	116630	114475	RP4-691N24.1	-	NINL	LIMD1	NLP|dJ691N24.1	-	Proximity Label-MS	physical	Redwine WB (2017)	PUBMED:28718761	9606	9606	High Throughput	-	-	-	-	BIOGRID	Q9Y2I6	-	NP_001305155|NP_079452	Q9UGP4	-	NP_055055	-	-	-	-	-	-	Homo sapiens	Homo sapiens
2749383	57664	8994	121697	114475	-	-	PLEKHA4	LIMD1	PEPP1	-	Affinity Capture-MS	physical	Shami Shah A (2019)	PUBMED:31091453	9606	9606	High Throughput	-	-	assayed using SILAC IP (stable isotope labeling by amino acids in cell culture-based quantitative immunoprecipitation)|only hits identified in both pull-downs have been included	-	BIOGRID	Q9H4M7	-	NP_001154826|NP_065955	Q9UGP4	-	NP_055055	-	-	-	-	-	-	Homo sapiens	Homo sapiens
2756925	374354	8994	131892	114475	-	-	NHLRC2	LIMD1	-	-	Proximity Label-MS	physical	Haney MS (2018)	PUBMED:30397336	9606	9606	High Throughput	-	-	BioID|SAINT score thresold >/= 8	-	BIOGRID	Q8NBF2	Q7Z658	NP_940916	Q9UGP4	-	NP_055055	-	-	-	-	-	-	Homo sapiens	Homo sapiens

## Sheet: Genecard
Rank	Partner candidate gene	Total Score	SuperPathway	Weight=1
1	AJUBA	0.823544	0.823544	1.1356
2	WTIP	0.669778	0.669778	1.1356
3	WWTR1	0.615103	0.615103	1.1356
4	YAP1	0.615103	0.615103	1.1356
5	FRMD6	0.592412	0.592412	1.1356
6	NF2	0.592412	0.592412	1.1356
7	STK3	0.592412	0.592412	1.1356
8	PAK1	0.519412	0.519412	1.1356
9	YWHAE	0.480588	0.480588	1.1356
10	YWHAB	0.452215	0.452215	1.1356
11	YWHAZ	0.452215	0.452215	1.1356
12	CSNK1E	0.438647	0.438647	1.1356
13	FRMD1	0.438647	0.438647	1.1356
14	LATS1	0.438647	0.438647	1.1356
15	LATS2	0.438647	0.438647	1.1356
16	MOB1A	0.438647	0.438647	1.1356
17	MOB1B	0.438647	0.438647	1.1356
18	RASSF1	0.438647	0.438647	1.1356
19	RASSF6	0.438647	0.438647	1.1356
20	SAV1	0.438647	0.438647	1.1356
21	TEAD1	0.438647	0.438647	1.1356
22	TEAD2	0.438647	0.438647	1.1356
23	TEAD3	0.438647	0.438647	1.1356
24	TEAD4	0.438647	0.438647	1.1356
25	TPTEP2-CSNK1E	0.438647	0.438647	1.1356
26	WWC1	0.438647	0.438647	1.1356
27	ACTB	0.429525	0.429525	1.1356
28	CDH1	0.429525	0.429525	1.1356
29	SCRIB	0.429525	0.429525	1.1356
30	GSK3B	0.405511	0.405511	1.1356
31	VCP	0.384897	0.384897	1.1356
32	FGF1	0.350836	0.350836	1.1356
33	YWHAG	0.350836	0.350836	1.1356
34	YWHAH	0.350836	0.350836	1.1356
35	YWHAQ	0.350836	0.350836	1.1356
36	CCDC88A	0.330222	0.330222	1.1356
37	NCK1	0.330222	0.330222	1.1356
38	SH3KBP1	0.330222	0.330222	1.1356
39	ACTG1	0.328145	0.328145	1.1356
40	AMOT	0.328145	0.328145	1.1356
41	ITGB2	0.328145	0.328145	1.1356
42	LLGL1	0.328145	0.328145	1.1356
43	ID1	0.304132	0.304132	1.1356
44	CHMP2B	0.283518	0.283518	1.1356
45	LMNB1	0.283518	0.283518	1.1356
46	NUP88	0.283518	0.283518	1.1356
47	NUP98	0.283518	0.283518	1.1356
48	ARRB2	0.277836	0.277836	1.1356
49	LYN	0.277836	0.277836	1.1356
50	PTK6	0.277836	0.277836	1.1356
51	ROR1	0.277836	0.277836	1.1356
52	ROR2	0.277836	0.277836	1.1356
53	SPRED1	0.277836	0.277836	1.1356
54	APC	0.275759	0.275759	1.1356
55	AXIN1	0.275759	0.275759	1.1356
56	AXIN2	0.275759	0.275759	1.1356
57	BIRC2	0.275759	0.275759	1.1356
58	BIRC3	0.275759	0.275759	1.1356
59	BTRC	0.275759	0.275759	1.1356
60	CCND1	0.275759	0.275759	1.1356
61	CCND3	0.275759	0.275759	1.1356
62	CTNNA1	0.275759	0.275759	1.1356
63	CTNNA2	0.275759	0.275759	1.1356
64	CTNNB1	0.275759	0.275759	1.1356
65	DVL1	0.275759	0.275759	1.1356
66	DVL2	0.275759	0.275759	1.1356
67	DVL3	0.275759	0.275759	1.1356
68	FBXW11	0.275759	0.275759	1.1356
69	FZD1	0.275759	0.275759	1.1356
70	FZD10	0.275759	0.275759	1.1356
71	FZD2	0.275759	0.275759	1.1356
72	FZD3	0.275759	0.275759	1.1356
73	FZD4	0.275759	0.275759	1.1356
74	FZD5	0.275759	0.275759	1.1356
75	FZD6	0.275759	0.275759	1.1356
76	FZD7	0.275759	0.275759	1.1356
77	FZD8	0.275759	0.275759	1.1356
78	FZD9	0.275759	0.275759	1.1356
79	GLI2	0.275759	0.275759	1.1356
80	LEF1	0.275759	0.275759	1.1356
81	MYC	0.275759	0.275759	1.1356
82	PARD6A	0.275759	0.275759	1.1356
83	PPP2CA	0.275759	0.275759	1.1356
84	PPP2CB	0.275759	0.275759	1.1356
85	PPP2R1A	0.275759	0.275759	1.1356
86	PPP2R1B	0.275759	0.275759	1.1356
87	SMAD7	0.275759	0.275759	1.1356
88	SNAI2	0.275759	0.275759	1.1356
89	TCF7	0.275759	0.275759	1.1356
90	TCF7L1	0.275759	0.275759	1.1356
91	TCF7L2	0.275759	0.275759	1.1356
92	TGFB1	0.275759	0.275759	1.1356
93	TGFBR1	0.275759	0.275759	1.1356
94	TGFBR2	0.275759	0.275759	1.1356
95	WNT1	0.275759	0.275759	1.1356
96	WNT10A	0.275759	0.275759	1.1356
97	WNT11	0.275759	0.275759	1.1356
98	WNT16	0.275759	0.275759	1.1356
99	WNT2	0.275759	0.275759	1.1356
100	WNT3	0.275759	0.275759	1.1356
