# Supplementary material for: Algorithm-Based Meta-Analysis Reveals the Mechanistic Interaction of the Tumor Suppressor LIMD1 With Non-Small-Cell Lung Carcinoma
Source: Front Oncol. 2021 Mar 31;11:632638. doi: 10.3389/fonc.2021.632638 (PMC8044451; doi:10.3389/fonc.2021.632638)
Supplement: Supplementary file 6 [file Table_5.xlsx]

## Sheet: Data
SimpleQueryForm{omicsType='Transcriptomic', geneSearchType='gene', gene='LIMD1', psId='null', organ='null', tissue='null', species='Human', pathwayCategory='null', doi='null', familyId='null', minScore=null, maxScore=null, significance=0.05, direction='any', foldChange=2.0, foldChangeMin=2.0, foldChangeMax=30.0, isRange=true}
Experiment Name	Species	Tissue	Probe	Symbol	Fold Change	P-value	BSM
Rosi + Carboplatin vs Veh	Human	epithelium, A549 cells	222353_at	LIMD1	-4.90841	0.0296627	ROSI
ATRA vs Veh	Human	pluripotent, NT2-D1 cells	234743_at	LIMD1	5.30842	0.00945598	ATRA
IMAT vs Veh - rep F	Human	myeloid lineage, myeloblasts, CML, K562 cells	218850_s_at	LIMD1	2.08085	6.2e-06	IMAT
WDR7 KO vs WT - IAV infected	Human	epithelium, A549 cells	LIMD1	LIMD1	3.01161	0.000156759
17BE2 vs Veh | 100 pM, 48 h	Human	epithelium, MCF-7 BUS cells	222353_at	LIMD1	-3.84448	0.0256546	17BE2
RIP140/NRIP1 KD + ATRA vs NC + Veh	Human	pluripotent, NT2-D1 cells	234743_at	LIMD1	6.03804	0.00628515	ATRA
RIP140/NRIP1 KD + ATRA vs NC + Veh	Human	pluripotent, NT2-D1 cells	234743_at	LIMD1	6.03804	0.00628515	ATRA
DHT vs Veh	Human	epithelium, LNCaP cells	222353_at	LIMD1	-6.51188	0.0165279	DHT
BPA vs Veh | 1 µM, 48 h	Human	endometrium, epithelium, Ishikawa cells	218850_s_at	LIMD1	-2.36991	0	BPA
BPA vs Veh | 1 µM, 48 h	Human	endometrium, epithelium, Ishikawa cells	222353_at	LIMD1	3.57999	0.028363	BPA
IMAT vs Veh - rep D	Human	myeloid lineage, myeloblasts, CML, K562 cells	218850_s_at	LIMD1	2.40955	4.86e-06	IMAT
R1881 vs Veh	Human	epithelium, LNCaP cells	234743_at	LIMD1	-3.48449	0.00944026	R1881
DHT vs Veh | 100 nM, 16 h	Human	epithelium, LNCaP cells	234743_at	LIMD1	-2.29142	0.0210024	DHT
TGFB1 vs Veh	Human	other, fibroblasts, NOF151 cells	218850_s_at	LIMD1	-2.625	1.66961e-05	TGFB1
NEFAZ vs Veh - 30 μM, 24 h	Human	hepatocytes, 1° cells	218850_s_at	LIMD1	-3.01636	1.08e-06	NEFAZ
FLUDARA vs Veh	Human	CLL, unspecified, 1°	218850_s_at	LIMD1	-2.27945	0.0129914	FLUDARA
BEXA vs Veh (Paclitaxel)	Human	epithelium, MDA-MB-321-PR cells	222353_at	LIMD1	-3.01142	0.0394364	BEXA
TGFB2 vs Veh	Human	other, fibroblasts, NOF151 cells	218850_s_at	LIMD1	-2.70177	1.36855e-05	TGFB2
ERα/ESR1 KD vs WT	Human	epithelium, MCF-7 cells	218850_s_at	LIMD1	2.13709	1.844e-06
PHA665 vs Veh | 0.1 µM, 16 h - Snu-5 cells	Human	epithelium, Snu-5 cells	A_23_P434965	LIMD1	-2.35809	0	PHA665
CTNNB1 KD vs NC	Human	epithelium, LS 174T cells	234743_at	LIMD1	3.21446	0.0069846
FLUDARA vs Veh	Human	CLL, unspecified, 1°	222762_x_at	LIMD1	-2.26644	0.0317224	FLUDARA
IMAT vs Veh - rep G	Human	myeloid lineage, myeloblasts, CML, K562 cells	218850_s_at	LIMD1	2.27108	1.34e-06	IMAT
CCDC115 KO vs WT - IAV infected	Human	epithelium, A549 cells	LIMD1	LIMD1	2.84439	0.000237101
ELK1 KD vs NC	Human	epithelium, LNCaP cells	234743_at	LIMD1	-2.33747	0.0393436
SPDEF KD vs NC	Human	epithelium, MCF-7 cells	222353_at	LIMD1	3.16752	0.0125019
BPA vs Veh | 1 µM, 24 h	Human	endometrium, epithelium, Ishikawa cells	218850_s_at	LIMD1	-2.26295	0	BPA
CDK4 KD vs NC	Human	other, neuroblastoma cells, IMR-32 cells	218850_s_at	LIMD1	-2.94398	0.0370783
NIMES vs Veh - 330 μM, 24 h	Human	hepatocytes, 1° cells	222762_x_at	LIMD1	-2.22687	9.17e-07	NIMES
ATRA vs Veh (RIP140/NRIP1 KD)	Human	pluripotent, NT2-D1 cells	234743_at	LIMD1	4.58922	0.0151034	ATRA
IFNG vs Veh | 24 h	Human	myeloid lineage, myeloblasts, CML, K562 cells	LIMD1|9606	LIMD1	2.19502	1.5929e-06	IFNG
DEX vs Veh | 24 h	Human	osteoblasts, trabecular, 1° cells	222762_x_at	LIMD1	-2.13804	9.54e-06	DEX
P3CSK4 vs Veh | 6 h	Human	myeloid lineage, myeloblasts, CML, K562 cells	LIMD1|9606	LIMD1	-4.59842	0	P3CSK4
TMEM199 KO vs WT - IAV infected	Human	epithelium, A549 cells	LIMD1	LIMD1	3.18101	6.12e-05
AR KD vs NC - LNCaP	Human	epithelium, LNCaP cells	234743_at	LIMD1	-4.26406	0.0165059
IMAT vs Veh - rep C	Human	myeloid lineage, myeloblasts, CML, K562 cells	218850_s_at	LIMD1	2.16886	6.68e-06	IMAT
NEFAZ vs Veh - 30 μM, 24 h	Human	hepatocytes, 1° cells	222762_x_at	LIMD1	-3.60471	1.71e-07	NEFAZ
